# Supplementary material for: UFObow: A single-wavelength excitable Brainbow for simultaneous multicolor ex-vivo and in-vivo imaging of mammalian cells
Source: Commun Biol. 2024 Apr 1;7:394. doi: 10.1038/s42003-024-06062-3 (PMC10984974; doi:10.1038/s42003-024-06062-3)
Supplement: Supplementary file 3 — Supplementary Data 1 [file 42003_2024_6062_MOESM3_ESM.xlsx]

## Sheet: Figure1
	Figure 1a
	Wavelength	mTFP2b ex	mTFP2b em	LSSmKOb ex	LSSmKOb em	LSSfRFP ex	LSSfRFP em
	300	0.0299684		0.0709441		0.133783
	301	0.0304336		0.071182		0.142787
	302	0.0307336		0.0709327		0.148682
	303	0.0310052		0.0700386		0.149627
	304	0.0311715		0.068342		0.143902
	305	0.0314329		0.0660666		0.130669
	306	0.031648		0.0633923		0.124942
	307	0.031794		0.0603548		0.120463
	308	0.0317112		0.0568414		0.116583
	309	0.0313477		0.0530053		0.112652
	310	0.0317643		0.0513405		0.109324
	311	0.0319864		0.0498925		0.106078
	312	0.0319402		0.0487234		0.104022
	313	0.0316976		0.0476472		0.10272
	314	0.0311963		0.0468918		0.102414
	315	0.0305638		0.0464666		0.101645
	316	0.0297495		0.0461134		0.100818
	317	0.0287777		0.0456462		0.0990668
	318	0.0277061		0.045348		0.0969569
	319	0.0269553		0.0451201		0.0941747
	320	0.0263433		0.0446986		0.093151
	321	0.0261016		0.0447462		0.0926811
	322	0.0258445		0.0454882		0.0915385
	323	0.0255566		0.046113		0.0901253
	324	0.0250328		0.0469511		0.0893409
	325	0.0242766		0.0478035		0.0884889
	326	0.0233918		0.0487286		0.0884751
	327	0.0220892		0.0495157		0.0885963
	328	0.0206069		0.0503766		0.0895527
	329	0.0189737		0.051293		0.0914113
	330	0.017276		0.0524242		0.0932266
	331	0.0156038		0.0534125		0.0952834
	332	0.0140324		0.0543785		0.0978399
	333	0.0126355		0.0552254		0.0997682
	334	0.01159		0.0560548		0.102617
	335	0.0109974		0.0567843		0.105305
	336	0.0106122		0.0576866		0.107635
	337	0.010532		0.0588277		0.110408
	338	0.0105491		0.0599587		0.114142
	339	0.010608		0.0606584		0.118206
	340	0.0106355		0.0617741		0.121826
	341	0.010727		0.0629851		0.125955
	342	0.0109087		0.0642787		0.131851
	343	0.0111309		0.0655168		0.137053
	344	0.0114621		0.0669808		0.141219
	345	0.0118016		0.0685296		0.145116
	346	0.0122194		0.0700917		0.148529
	347	0.0127522		0.0716866		0.152095
	348	0.013351		0.0733269		0.155049
	349	0.0141084		0.0751301		0.157906
	350	0.0148484		0.0768268		0.161319
	351	0.0156679		0.0785118		0.163298
	352	0.0166106		0.080717		0.164266
	353	0.0177453		0.0830465		0.164238
	354	0.0189197		0.0853121		0.165297
	355	0.0201092		0.0876248		0.167109
	356	0.0215356		0.0907085		0.168501
	357	0.0233446		0.0952751		0.168825
	358	0.0253436		0.100124		0.171222
	359	0.0273904		0.105074		0.174698
	360	0.0295661		0.110533		0.177206
	361	0.0318889		0.116086		0.178346
	362	0.0343914		0.121996		0.181794
	363	0.0368581		0.127421		0.185121
	364	0.0393103		0.132727		0.188369
	365	0.0420746		0.138891		0.191282
	366	0.0449601		0.145311		0.194784
	367	0.0482335		0.152766		0.199423
	368	0.0516172		0.1606		0.204608
	369	0.0551117		0.16855		0.210243
	370	0.0584383		0.175356		0.216775
	371	0.0620331		0.182593		0.223578
	372	0.0663278		0.191684		0.230995
	373	0.0710305		0.202128		0.237598
	374	0.0757998		0.212407		0.243738
	375	0.0805155		0.222742		0.249481
	376	0.0856461		0.233106		0.255097
	377	0.0906013		0.242644		0.259836
	378	0.0956231		0.252327		0.264666
	379	0.100447		0.261308		0.269301
	380	0.105516		0.270647		0.274333
	381	0.110844		0.280315		0.280025
	382	0.116631		0.291401		0.286514
	383	0.122667		0.303044		0.291402
	384	0.128123		0.312644		0.296548
	385	0.133938		0.322145		0.30204
	386	0.139922		0.331497		0.308141
	387	0.146813		0.342423		0.313843
	388	0.153823		0.354315		0.321443
	389	0.161504		0.367745		0.329199
	390	0.169796		0.381663		0.336759
	391	0.178251		0.394851		0.34406
	392	0.187236		0.407955		0.353058
	393	0.195991		0.420894		0.3614
	394	0.205772		0.434555		0.368477
	395	0.215333		0.448379		0.376539
	396	0.225453		0.461354		0.387041
	397	0.235903		0.474376		0.396806
	398	0.246449		0.487676		0.406265
	399	0.257593		0.500942		0.415793
	400	0.269089		0.514296		0.426771
	401	0.28224		0.529753		0.438514
	402	0.295681		0.545397		0.449597
	403	0.308936		0.560634		0.461576
	404	0.322276		0.576585		0.472982
	405	0.337316		0.594439		0.483484
	406	0.352689		0.612402		0.494144
	407	0.367919		0.629854		0.505935
	408	0.383418		0.64685		0.518806
	409	0.398528		0.663902		0.531027
	410	0.413774		0.679352		0.543999
	411	0.428508		0.693816		0.556808
	412	0.443283		0.706981		0.569773
	413	0.458284		0.71954		0.582391
	414	0.473053		0.731711		0.59648
	415	0.489616		0.745607		0.611443
	416	0.508814		0.761867		0.625994
	417	0.528477		0.777975		0.640167
	418	0.547942		0.793289		0.657257
	419	0.568303		0.809219		0.672171
	420	0.591306		0.828173		0.688162
	421	0.615781		0.848941		0.704309
	422	0.640033		0.869412		0.720715
	423	0.663337		0.888264		0.734493
	424	0.685774		0.905054		0.74674
	425	0.706842		0.919951		0.758999
	426	0.725796		0.930816		0.771516
	427	0.74341		0.940361		0.781267
	428	0.760408		0.948876		0.791383
	429	0.777731	0.013432	0.956287		0.802922
	430	0.794567	0.0136025	0.963694		0.815034
	431	0.81134	0.0138351	0.970668		0.825318
	432	0.828018	0.0140488	0.976365		0.835101
	433	0.841627	0.0142155	0.978583		0.845434
	434	0.855175	0.0143671	0.98056		0.859168
	435	0.869598	0.0146181	0.983816		0.872284
	436	0.886086	0.01483	0.990117		0.885819
	437	0.902251	0.0151066	0.996528		0.898882
	438	0.915484	0.015408	0.999677		0.911635
	439	0.925509	0.0157296	1		0.920297
	440	0.933089	0.0161066	0.997226		0.927681
	441	0.940436	0.0165045	0.993789		0.934442
	442	0.947473	0.0169174	0.991084		0.944719
	443	0.955416	0.0173244	0.989972		0.954297
	444	0.963782	0.0178636	0.988526		0.964774
	445	0.97042	0.0183673	0.985421		0.97304
	446	0.975409	0.0188472	0.980285		0.980208
	447	0.979488	0.0194413	0.973332		0.984877
	448	0.982924	0.0199567	0.965209		0.990769
	449	0.985567	0.0204645	0.955424		0.995734
	450	0.988972	0.0213267	0.947034		0.999465
	451	0.992698	0.0220974	0.938639		0.999972
	452	0.993629	0.0231729	0.928378		1
	453	0.992285	0.0248737	0.914875		0.999015
	454	0.989675	0.0270513	0.900063		0.997691
	455	0.990745	0.0303967	0.888676		0.995897
	456	0.99305	0.034433	0.87857		0.998581
	457	0.996934	0.0401683	0.870725		0.998703
	458	0.999992	0.0471015	0.863204		0.994027
	459	1	0.0556752	0.853531		0.985819
	460	0.997137	0.0662683	0.841232		0.981889
	461	0.989182	0.0799835	0.825988		0.980556
	462	0.978875	0.0958915	0.809733		0.977833
	463	0.965808	0.115719	0.792901		0.972633
	464	0.948145	0.138408	0.774765		0.96805
	465	0.925447	0.164657	0.752775		0.958663
	466	0.898007	0.195862	0.729405		0.944447
	467	0.863908	0.229977	0.701893		0.929359
	468	0.824802	0.268597	0.672018		0.919748
	469	0.783923	0.310293	0.642617		0.91233
	470	0.74282	0.353783	0.615161		0.905987
	471	0.702507	0.402015	0.590652		0.899116
	472	0.658219	0.451148	0.564344		0.891446
	473	0.613133	0.502181	0.537985		0.885023
	474	0.566673	0.553924	0.511159		0.878164
	475	0.518083	0.604955	0.482832		0.87176
	476	0.469391	0.65679	0.453668		0.864963
	477	0.420858	0.707334	0.424404		0.85554
	478	0.375639	0.755447	0.397529		0.845658
	479	0.333728	0.801207	0.37335		0.832416
	480	0.293697	0.842606	0.349723		0.819115
	481	0.256562	0.88035	0.326142	0.00832322	0.802382
	482	0.223624	0.913847	0.305584	0.00841131	0.783964	0.00215337
	483	0.193364	0.941627	0.285963	0.00849969	0.765808	0.00225567
	484	0.167139	0.964771	0.267376	0.00858798	0.754091	0.00239611
	485	0.142602	0.981664	0.248995	0.00872367	0.739544	0.0025764
	486	0.121565	0.992002	0.232141	0.00890735	0.721692	0.00277953
	487	0.103954	0.998913	0.218119	0.00912506	0.703691	0.00301199
	488	0.0885208	1	0.204614	0.00934018	0.687538	0.00325605
	489	0.0757936	0.997282	0.19203	0.00962591	0.662424	0.00354767
	490	0.063642	0.990697	0.178801	0.00991754	0.631299	0.00384118
	491	0.0519449	0.980091	0.164977	0.0102049	0.601575	0.00412845
	492	0.0417652	0.967788	0.152116	0.0105834	0.580879	0.00443064
	493	0.0338355	0.952063	0.141326	0.0109979	0.5558	0.00473406
	494	0.027905	0.934982	0.133112	0.0113938	0.528244	0.00505713
	495	0.0232949	0.916651	0.126546	0.0119017	0.503309	0.00539881
	496	0.0187762	0.89761	0.119749	0.0123688	0.479427	0.00571469
	497	0.0153804	0.878456	0.114151	0.0128733	0.454011	0.00601523
	498	0.0130274	0.859255	0.110443	0.0133616	0.427482	0.00634331
	499	0.0107984	0.841133	0.107004	0.0138829	0.403942	0.00671014
	500	0.00884904	0.823751	0.103718	0.0144359	0.385259	0.00707934
	501	0.00728503	0.807314	0.101459	0.0149703	0.365758	0.00747098
	502	0.00635306	0.791151	0.100483	0.0154742	0.347146	0.00783916
	503	0.0057527	0.776466	0.100457	0.015963	0.329405	0.00819031
	504	0.00506773	0.763415	0.100144	0.0163228	0.311811	0.00855689
	505	0.00441373	0.750495	0.0998606	0.0166212	0.297645	0.00895565
	506	0.00390508	0.738073	0.0998384	0.0168911	0.285201	0.00929214
	507	0.00348299	0.725815	0.100179	0.0170357	0.273218	0.00960143
	508	0.00315656	0.713538	0.101019	0.0171937	0.262467	0.00988259
	509	0.00288647	0.702121	0.101826	0.0172421	0.252336	0.0101534
	510	0.00262519	0.69078	0.10265	0.0172566	0.243763	0.0104215
	511	0.00242095	0.679173	0.103081	0.0172457	0.236639	0.0106623
	512	0.00221079	0.667564	0.103232	0.0170747	0.230218	0.0108382
	513	0.00211189	0.656173	0.103703	0.0169498	0.225034	0.0110068
	514	0.00208011	0.644524	0.104313	0.0167865	0.221021	0.0111833
	515	0.00214531	0.632963	0.105264	0.0166984	0.216893	0.0113205
	516	0.00227373	0.620938	0.105844	0.0165739	0.213313	0.0114488
	517	0.00245532	0.608809	0.106255	0.0164757	0.210965	0.0115702
	518	0.00267409	0.596764	0.1063	0.0164887	0.208992	0.0116742
	519	0.0029083	0.583909	0.106601	0.0165488	0.208938	0.0117537
	520	0.00316909	0.571316	0.106952	0.0166717	0.209298	0.0118586
			0.557945	0.107302	0.0169371	0.210494	0.0119287
			0.544141	0.107813	0.0173859	0.212875	0.0119701
			0.529051	0.109042	0.0179886	0.215197	0.0119758
			0.513715	0.111395	0.0187815	0.217895	0.0119936
			0.498585	0.11379	0.019949	0.222643	0.0119967
			0.482402	0.115973	0.0214493	0.227094	0.0119871
			0.466015	0.118306	0.0233741	0.232518	0.0119465
			0.449864	0.121721	0.0256298	0.236976	0.0119292
			0.433984	0.125801	0.0284854	0.24487	0.0119051
			0.417811	0.129783	0.032019	0.253711	0.0118832
			0.401811	0.134081	0.0362406	0.260624	0.0118145
			0.386501	0.138523	0.0413092	0.267009	0.0117945
			0.372057	0.14256	0.0478288	0.276314	0.0117577
			0.35859	0.146066	0.0553398	0.284099	0.0117266
			0.345446	0.14915	0.0641697	0.291794	0.0116963
			0.333416	0.152824	0.0752065	0.298844	0.0117
			0.321533	0.157003	0.0875531	0.310334	0.011673
			0.309872	0.161793	0.101921	0.32194	0.0116754
			0.298352	0.166546	0.119416	0.331448	0.0116631
			0.287835	0.171046	0.138946	0.340761	0.011688
			0.277509	0.174601	0.16084	0.352174	0.0117109
			0.267674	0.178114	0.186831	0.364779	0.0117422
			0.258166	0.18131	0.214962	0.378041	0.0117885
			0.249207	0.183889	0.245528	0.389937	0.0118687
			0.240864	0.184664	0.279824	0.402185	0.0119783
			0.232468	0.184273	0.316756	0.4123	0.0121472
			0.224374	0.183106	0.356119	0.422491	0.0123099
			0.217153	0.180809	0.399252	0.43156	0.01252
			0.210053	0.176854	0.444703	0.44014	0.0127571
			0.203252	0.171671	0.491221	0.44898	0.0130853
			0.197086	0.165591	0.539765	0.456517	0.0135178
			0.191129	0.159914	0.58887	0.463808	0.0139851
			0.185147	0.153426	0.63766	0.471663	0.0145998
			0.179317	0.146121	0.68664	0.479164	0.0152375
			0.173675	0.137993	0.734246	0.487577	0.0159871
			0.168055	0.129936	0.779631	0.495462	0.0169776
			0.162569	0.12216	0.821975	0.500885	0.0181227
			0.15753	0.114483	0.860956	0.507041	0.0193752
			0.152326	0.106481	0.896019	0.513719	0.0208985
			0.147544	0.0980833	0.926271	0.521518	0.0226693
			0.142667	0.0899049	0.951807	0.530922	0.0246099
			0.137379	0.08215	0.971348	0.540681	0.0270488
			0.132631	0.0748591	0.985873	0.548012	0.0296401
			0.128296	0.0677819	0.995684	0.554196	0.0325242
			0.123746	0.0610472	1	0.558935	0.0357039
			0.119222	0.0546333	0.998864	0.566121	0.0395755
			0.115152	0.0487775	0.994015	0.573024	0.043704
			0.111093	0.0433737	0.984461	0.580859	0.0483822
			0.107151	0.0382362	0.972152	0.590076	0.05394
			0.103151	0.033741	0.956141	0.599673	0.0601568
			0.099484	0.0299421	0.937563	0.608267	0.0669075
			0.0957651	0.0264016	0.917336	0.619356	0.0747689
			0.0923418	0.0233054	0.894725	0.631642	0.0832825
			0.0890117	0.0204152	0.87149	0.642316	0.0926033
			0.0855851	0.0179655	0.848351	0.65546	0.103246
			0.0824547	0.01577	0.823922	0.669286	0.114039
			0.0794291	0.0140902	0.798734	0.681117	0.126429
			0.0763532	0.0124611	0.774212	0.692696	0.139645
			0.0737168	0.011112	0.750175	0.703227	0.153979
			0.0709805	0.00983358	0.726639	0.714272	0.168503
			0.0681966	0.00880176	0.70432	0.727021	0.184401
			0.065517	0.00798998	0.682534	0.73928	0.201468
			0.0629807	0.00729024	0.661892	0.754758	0.218497
			0.060442	0.00648006	0.641983	0.770821	0.237186
			0.0581012	0.00595546	0.623058	0.787277	0.256425
			0.0558193	0.00543636	0.604681	0.803253	0.275879
			0.053638	0.0050574	0.58822	0.817346	0.295392
			0.0516591	0.00463334	0.5723	0.830754	0.315625
			0.0498767	0.00428824	0.557704	0.84746	0.337698
			0.0481642	0.00398084	0.544465	0.866589	0.359342
			0.0464372	0.00375927	0.533046	0.886604	0.380618
			0.0449028	0.00349531	0.52277	0.902929	0.401197
			0.0435666	0.00333368	0.512644	0.920093	0.422374
			0.0422557	0.00322938	0.503773	0.933733	0.44314
			0.0409337	0.0031281	0.495624	0.946155	0.464204
			0.0396615	0.00305201	0.488133	0.95378	0.484707
			0.038357	0.0030103	0.481142	0.965534	0.506314
			0.0371251	0.00297249	0.474313	0.979234	0.527251
			0.0357925	0.00290787	0.466979	0.988724	0.54723
			0.0346305	0.00273363	0.459912	0.990178	0.568623
			0.0335173	0.0026902	0.452766	0.990184	0.588976
			0.0324517	0.00257325	0.445776	0.98276	0.609026
			0.0313664	0.00254673	0.438428	0.97414	0.629451
			0.0304824	0.00263669	0.431317	0.961519	0.649933
			0.0295042	0.00275142	0.42462	0.956014	0.670834
			0.0285796	0.00296343	0.418015	0.947751	0.689469
			0.0276423	0.00323038	0.412005	0.932529	0.707984
			0.0267223	0.00346617	0.404561	0.911274	0.726416
			0.0259786	0.00377419	0.396892	0.888819	0.744757
			0.025209	0.00402852	0.389217	0.860759	0.763054
			0.0243372		0.381696	0.835733	0.781088
			0.023541		0.373937	0.80822	0.798904
			0.022753		0.365617	0.780111	0.815532
			0.0221337		0.357163	0.746634	0.831771
			0.021311		0.348241	0.708162	0.848095
			0.0206463		0.339826	0.667535	0.863939
			0.0198898		0.331464	0.629617	0.878665
			0.0192238		0.322417	0.594699	0.892851
			0.0185886		0.313226	0.564073	0.905906
			0.0180135		0.304657	0.53486	0.91791
			0.0175266		0.29596	0.503431	0.928908
			0.0169904		0.287144	0.473421	0.938471
			0.016466		0.278666	0.442888	0.94741
			0.015943		0.26965	0.412375	0.955488
			0.0155614		0.26121	0.382685	0.96243
			0.0150011		0.252749	0.357606	0.968527
			0.0145436		0.244342	0.334073	0.973675
			0.0141212		0.236244	0.312079	0.978122
			0.013672		0.228116	0.289767	0.981926
			0.013285		0.220507	0.269731	0.985924
			0.0128353		0.213094	0.248788	0.989848
			0.0124377		0.206416	0.228158	0.992135
			0.0120747		0.199803	0.208906	0.994661
			0.011737		0.192542	0.191069	0.996918
			0.0114449		0.185895	0.175184	0.998416
			0.0111221		0.179593	0.159065	0.99964
			0.0108577		0.173788	0.146048	1
			0.0105694		0.16803	0.133052	0.999689
			0.0102909		0.162555	0.121309	0.998556
			0.00997865		0.15698	0.110337	0.997117
			0.00964995		0.151957	0.100503	0.994685
			0.00926355		0.146978	0.0906587	0.992052
			0.00897664		0.142095	0.0831442	0.989096
			0.00871084		0.137593	0.0754896	0.985603
			0.00847755		0.133262	0.0690578	0.982482
			0.00819844		0.129154	0.0622205	0.978617
			0.00799083		0.125212	0.0566055	0.974246
			0.00776253		0.12171	0.0511961	0.968004
			0.00768106		0.118179	0.0464872	0.962077
			0.0075114		0.114481	0.0421876	0.955521
			0.00742451		0.111156	0.0387361	0.948756
			0.00731507		0.10783	0.0351192	0.939517
			0.00720838		0.104848	0.0317701	0.930458
			0.00713105		0.101765	0.0284769	0.920523
			0.00702521		0.0988339	0.0253545	0.909936
			0.00688977		0.0960594	0.0226324	0.898533
			0.00669756		0.0934922	0.0203181	0.886335
			0.00648619		0.0910672	0.0181041	0.874245
			0.00631443		0.0883425	0.0163272	0.862231
			0.00618647		0.0860176	0.0146616	0.850293
			0.00598426		0.0838908	0.0134429	0.838862
			0.0057334		0.0817009	0.0124413	0.826995
			0.0055789		0.0795278	0.0113626	0.814611
			0.00542047		0.0776758	0.0100397	0.802546
			0.00533282		0.0756112	0.00885313	0.791303
			0.00517682		0.073537	0.00815916	0.779546
			0.00499406		0.0714606	0.00705797	0.767863
			0.00488447		0.0693741	0.00604994	0.754813
			0.0047387		0.0674141	0.0053418	0.74311
			0.00476037		0.0653077	0.00488132	0.730261
			0.00471642		0.0632527	0.00416081	0.717519
			0.00467209		0.0612789	0.00359952	0.704005
			0.00464703		0.0594427	0.0033792	0.690788
			0.00454187		0.0576502	0.00372088	0.678012
			0.00446832		0.055936	0.00339766	0.663916
			0.00445133		0.0542795	0.00325147	0.650575
			0.00437608		0.0528269	0.00296011	0.637003
			0.00436336		0.051216	0.00237074	0.623367
			0.00435495		0.0496805	0.0015049	0.6104
			0.00430374		0.0483009	0.00104137	0.597741
			0.00431224		0.0468191	0.000691826	0.584832
			0.00426899		0.0455347	0.000583223	0.5716
			0.00422327		0.0442516	0.000349336	0.558904
			0.0041763		0.0427873	0.000239391	0.546843
			0.00413204		0.0414845	0.000271749	0.53498
			0.00409738		0.0401568		0.523373
			0.00403791		0.0388747		0.511995
			0.0039722		0.0377149		0.5012
			0.0038434		0.0365761		0.49084
			0.00367128		0.0354154		0.480372
			0.0036373		0.0343834		0.469248
			0.00359668		0.033074		0.459063
			0.0034691		0.0320422		0.448247
			0.00341147		0.030779		0.437617
			0.00336139		0.0296143		0.427454
			0.00337966		0.0285062		0.416439
			0.00338453		0.027521		0.405261
			0.00333415		0.026488		0.394009
			0.00330356		0.025474		0.383164
			0.00319348		0.0243877		0.372469
			0.00324577		0.0237121		0.361795
			0.00323992		0.0228862		0.35169
			0.00326912		0.0221222		0.341454
			0.00316602		0.0214393		0.331987
			0.00309993		0.0207733		0.322765
			0.00311065		0.0201403		0.313836
			0.00314498		0.0195467		0.305156
			0.00309611		0.0189627		0.29651
			0.00302489		0.0183858		0.288378
			0.00300932		0.0176208		0.281228
			0.00299088		0.0170498		0.274381
			0.00293187		0.0165247		0.267503
			0.00285993		0.0159376		0.261143
			0.00279778		0.0153231		0.255034
			0.00272978		0.0147421		0.249158
			0.00268027		0.0142573		0.243323
			0.00270789		0.0138379		0.237998
			0.00265006		0.0132735		0.233121
			0.00259787		0.0128032		0.227894
			0.00249501		0.0123635		0.22287
			0.00245663		0.0118791		0.218126
			0.00246427		0.0114993		0.213461
			0.00243006		0.0111538		0.20895
			0.00240179		0.0107844		0.204523
			0.0023418		0.0104504		0.200097
			0.00230991		0.0101341		0.196056
			0.00230376		0.00997238		0.191709
			0.00227367		0.00979515		0.187117
			0.00226572		0.00952888		0.182942
			0.00228861		0.0093772		0.178808
			0.00227328		0.00919002		0.174681
			0.00225376		0.00905428		0.170696
			0.00224354		0.00883277		0.16707
			0.0022321		0.00861712		0.163711
			0.00224546		0.00845551		0.160364
			0.00226263		0.00826056		0.157162
			0.00225204		0.00798333		0.154057
			0.00229439		0.00773447		0.151073
			0.00224715		0.00751825		0.148293
			0.00217705		0.0072871		0.145474
			0.00216191		0.00710393		0.142335
			0.00212816		0.0069055		0.139349
			0.00215506		0.00673363		0.136082
			0.00210798		0.00653703		0.13283
			0.00209024		0.00632568		0.129832
			0.00214289		0.0061829		0.126814
			0.00211699		0.00599715		0.123854
			0.00206318		0.00586416		0.121047
			0.00210331		0.00570336		0.118281
			0.00210524		0.0055803		0.11577
			0.00223714		0.00551434		0.113099
			0.00221863		0.00538472		0.110322
			0.00223779		0.00525548		0.107929
			0.00225464		0.00509234		0.105587
			0.00224739		0.00499659		0.103429
			0.00221626		0.00482416		0.101022
			0.00229014		0.00469126		0.0985554
			0.002232		0.00457084		0.0963527
			0.00224445		0.00444682		0.0940461
			0.00224276		0.00429426		0.0920552
			0.00226383		0.00419397		0.0901592
			0.00223041		0.00405337		0.0881932
			0.00216711		0.00390363		0.0862959
			0.00210239		0.00378986		0.0843912
			0.00219485		0.0036926		0.0825456
			0.00223917		0.00365457		0.0808232
			0.00234321		0.00358304		0.0789924
			0.00228734		0.00348377		0.0774901
			0.00235283		0.0034131		0.0760091
			0.00234512		0.00333445		0.074369
			0.00236275		0.00327747		0.0728784
			0.00230383		0.00321723		0.0711964
			0.00240189		0.00316781		0.0699341
			0.00232419		0.00308369		0.0686657
			0.00235904		0.00301574		0.0673563
			0.00239813		0.00292946		0.066251
			0.00237006		0.00286543		0.0650456
			0.00231563		0.00269999		0.0636918
			0.00230282		0.00264293		0.0625867
			0.00229534		0.0026104		0.0613443
			0.00238494		0.0025707		0.0602203
			0.00235414		0.00250366		0.059059
			0.00238844		0.00240902		0.0579708
			0.00234812		0.00230597		0.0568638
			0.00240654		0.00224789		0.055724
			0.00247501		0.00220427		0.0545589
			0.00254446		0.00216587		0.0535248
			0.00261221		0.00213043		0.0524699
			0.00277368		0.00205603		0.0514099
			0.00272662		0.00201683		0.0502504
			0.00277844		0.00203696		0.0491494
			0.0027959		0.0019586		0.0481289
			0.00274786		0.00190397		0.0471823
			0.00277569		0.00183964		0.0463097
			0.00272659		0.00187271		0.0456543
			0.00280749		0.00188915		0.045043
			0.00278143		0.00187276
			0.00274231		0.00182955
			0.00277666		0.00175487
			0.00278172		0.0017298
			0.00289083		0.00174931
			0.00292051		0.00172675
			0.00303972		0.00169771
			0.00314827		0.00166713
			0.00331039		0.00159826
			0.00327619		0.00156593
			0.00328143		0.00149383
			0.00325189		0.0013473
			0.00321283		0.00129426
			0.00335776		0.00124021
			0.00344588		0.00124223
			0.00361746		0.00124972
			0.00372644		0.00123828
			0.00368635		0.00123163
			0.00376963		0.00124943
			0.00386519		0.00132369
			0.00387216		0.00139432
			0.00398606		0.00140432
			0.00427236		0.00142501
			0.00427629		0.00143972
			0.00441791		0.00146277
			0.00443927		0.00149605
			0.00442651		0.00152661
			0.00462224		0.00156958
			0.00490976		0.00168712
			0.00514559		0.00171365
			0.0055526		0.00183021
			0.00596627		0.00198036
			0.00634809		0.0020608
			0.00660006		0.00203478
			0.00692248		0.00201076
			0.00729367		0.00190472
			0.00775925		0.00195116
			0.00868273		0.0020353
			0.00950473		0.00214045
			0.0104905		0.00219378
			0.0114276		0.00222231
			0.0118008		0.00218584
			0.0123556		0.00215524
			0.0132124		0.00199585
			0.0140271		0.00201704
			0.0148257		0.00209158
			0.0158053		0.0023775
			0.0165735		0.00267955
			0.01722		0.00293838
			0.0177625		0.00319659
					0.00354586
					0.00391965

## Sheet: Figure2
	Figure 2b														Figure 2e
	Group	untransfeted			UFObow			UFObow+Cre							Without Crosstalk					With Crosstalk
	Bioluminescence	28932.4	29579.3	28285.4	2468036	2507062	2429010	92353.4	94277.7	90429.2					R	G	B			R	G	B
															1647.23	2054.03	3038.67			1647.23	1075.11	3038.67
	Figure 2d														224.111	239.944	438.944			224.111	100.888	438.944
	Fluorescence	mTFP2b				LSSmKOb				LSSfRFP					293.831	637.719	256.542			293.831	528.763	256.542
	Cell number	366	507	337	324	299	508	336	320	365	482	326	393		226.083	470.278	759.333			226.083	257.197	759.333
															190.733	239.644	530.044			190.733	85.3093	530.044
															325.889	838.02	1562.64			325.889	423.213	1562.64
															606.402	1145.11	2494.8			606.402	468.215	2494.8
															200.821	228.071	484.607			200.821	82.4718	484.607
															243.8	388.86	377.58			243.8	260.571	377.58
															196.235	231.529	516.353			196.235	79.4079	516.353
															214.5	255.682	429.5			214.5	120.432	429.5
															461.67	452.332	505.679			461.67	257.542	505.679
															426.343	517.746	297.236			426.343	376.903	297.236
															246.162	325.459	292			246.162	216.451	292
															190.182	242.172	544.737			190.182	84.5516	544.737
															357.04	808.439	679.793			357.04	591.39	679.793
															232.534	341.759	317.69			232.534	229.16	317.69
															309.5	368.857	239.735			309.5	261.103	239.735
															1151.44	1634.92	1579.65			1151.44	1075.85	1579.65
															372.911	647.242	262.13			372.911	523.557	262.13
															343.071	238.429	306.905			343.071	109.519	306.905
															301.056	218.222	394.056			301.056	76.4096	394.056
															257.13	301.696	412.884			257.13	163.021	412.884
															360.773	240.136	287.182			360.773	112.753	287.182
															250.292	367.375	339.583			250.292	246.721	339.583
															226.524	398.053	243.741			226.524	303.483	243.741
															290.355	637.444	262.34			290.355	527.745	262.34
															335.851	361.618	545.529			335.851	179.052	545.529
															265.421	419.197	634.829			265.421	228.065	634.829
															384.926	341.324	531.877			384.926	153.555	531.877
															228.143	250.143	473.381			228.143	102.481	473.381
															1584.48	1771.13	2160.34			1584.48	1004.89	2160.34
															283.075	438.208	365.207			283.075	306.088	365.207
															257.378	419.608	275.933			257.378	312.389	275.933
															175.304	186.696	566.304			175.304	26.6444	566.304
															325.944	377.5	632.389			325.944	176.64	632.389
															173.667	189.615	574.718			173.667	27.9065	574.718
															173.344	190.787	550.852			173.344	34.6226	550.852
															468.351	885.233	354.207			468.351	724.146	354.207
															652.895	1466.03	1064.78			652.895	1110.14	1064.78
															557.101	1320.65	787.72			557.101	1044.77	787.72
															170.051	183.795	592.205			170.051	18.6792	592.205
															636.91	683.804	477.764			636.91	465.644	477.764
															203.472	254.917	473.833			203.472	111.345	473.833
															1807.09	1903.82	2116.19			1807.09	1109.89	2116.19
															210.462	304.545	419.485			210.462	172.285	419.485
															204.31	281.276	394.241			204.31	155.868	394.241
															465.423	528.923	506.25			465.423	333.364	506.25
															647.594	556.844	498.219			647.594	332.163	498.219
															192.138	269.483	437.379			192.138	136.222	437.379
															1127.27	1373.78	1871.57			1127.27	751.683	1871.57
															2081.19	2582.64	2251.61			2081.19	1710.97	2251.61
															232.509	306.199	504.797			232.509	150.569	504.797
															737.855	1178.48	2077			737.855	575.339	2077
															362.749	625.735	538.85			362.749	440.132	538.85
															191.852	236.045	546.862			191.852	77.6519	546.862
															779.689	1330.82	730.755			779.689	1030.2	730.755
															219.372	378.535	317.907			219.372	268.123	317.907
															205.984	312.293	376.171			205.984	190.756	376.171
															468.213	414.217	584.153			468.213	200.266	584.153
															210.066	276.532	462.398			210.066	134.469	462.398
															663.312	2176.04	1937.68			663.312	1617.61	1937.68
															187.459	230.908	544.582			187.459	73.7861	544.582
															239.427	273.817	434.439			239.427	133.193	434.439
															202.974	312.154	374.846			202.974	191.434	374.846
															212.836	269.364	461.582			212.836	127.018	461.582
															189.233	229.833	523.8			189.233	77.1894	523.8
															218.678	360.148	818.602			218.678	134.694	818.602
															464.718	452.82	563.356			464.718	244.246	563.356
															1035.55	1094.5	977.828			1035.55	693.551	977.828
															208.542	243.792	464.875			208.542	101.419	464.875
															488.524	720.083	887.881			488.524	432.821	887.881
															358.554	527.811	467.995			358.554	359.218	467.995
															286.516	237.968	414.871			286.516	93.84	414.871
															275.884	373.075	507.816			275.884	209.377	507.816
															327.374	414.431	568.839			327.374	227.944	568.839
															344.294	431.243	628.769			344.294	228.096	628.769
															252.312	317.523	351.453			252.312	193.796	351.453
															203.663	316.561	569.996			203.663	150.839	569.996
															223.125	295.125	462.391			223.125	150.844	462.391
															236.87	299	514.435			236.87	140.412	514.435
															218.919	254.986	438.73			218.919	116.862	438.73
															671.502	338.826	525.361			671.502	103.838	525.361
															445.678	324.548	336.827			445.678	171.313	336.827
															243.868	235.75	465.421			243.868	87.2456	465.421
															400.028	967.567	270.994			400.028	837.234	270.994
															1318.82	1553.92	1804.97			1318.82	914.583	1804.97
															245.462	232.808	457.846			245.462	85.7749	457.846
															347.191	288.451	464.632			347.191	122.563	464.632
															931.973	1292.69	1373.74			931.973	818.296	1373.74
															197.802	294.843	664.453			197.802	108.392	664.453
															602.589	323.708	290.896			602.589	154.362	290.896
															225.056	274.167	418.278			225.056	139.704	418.278
															190.842	225.421	486.947			190.842	80.9801	486.947
															257.737	226.316	428.211			257.737	84.0122	428.211
															230.605	260.186	493.628			230.605	107.449	493.628
															193.22	253.832	661.266			193.22	68.8934	661.266
															346.743	263.954	302.461			346.743	135.442	302.461
															453.495	346.304	360.155			453.495	186.374	360.155
															187.81	229.679	509.988			187.81	80.4541	509.988
															302.793	388.034	391.724			302.793	246.463	391.724
															959.566	1095.86	916.634			959.566	721.906	916.634
															407.091	275.409	284.364			407.091	140.8	284.364
															348.16	444.2	763.24			348.16	209.468	763.24
															188	227.012	538.188			188	71.2688	538.188
															618.925	689.033	814.463			618.925	396.489	814.463
															570.388	462.132	314.411			570.388	292.852	314.411
															181.8	226.55	514.55			181.8	77.2975	514.55
															879.704	828.613	1059.43			879.704	435.394	1059.43
															1885.26	3254.16	3409.15			1885.26	2149.56	3409.15
															261.988	301.558	467.763			261.988	149.435	467.763
															242.811	296.784	472.889			242.811	146.742	472.889
															216.292	360.901	431.532			216.292	224.879	431.532
															230.84	265.6	401.04			230.84	134.118	401.04
															269.086	213.577	443.04			269.086	65.9332	443.04
															385.194	945.702	1189.41			385.194	606.655	1189.41
															213.03	283.97	425.328			213.03	149.929	425.328
															432.954	456.695	887.145			432.954	179.049	887.145
															674.027	982.279	2704.37			674.027	245.69	2704.37
															244.5	212.889	441.222			244.5	69.8429	441.222
															249.746	450.861	327.913			249.746	332.984	327.913
															574.991	487.575	530.198			574.991	267.881	530.198
															167.795	181.974	580.077			167.795	20.0311	580.077
															221.192	345.365	310.962			221.192	236.241	310.962
															170.778	184.185	585.037			170.778	20.5942	585.037
															1223.78	1237.34	1052.88			1223.78	787.135	1052.88
															391.152	509.872	517.099			391.152	324.443	517.099
															333.859	261.676	378.056			333.859	117.967	378.056
															2748.36	2667.93	2868.68			2748.36	1540.91	2868.68
															308.146	695.685	287.716			308.146	577.125	287.716
															184.04	235.88	509.24			184.04	87.468	509.24
															1037.93	984.798	626.708			1037.93	664.207	626.708
															229.435	261.391	402.913			229.435	129.717	402.913
															640.031	613.938	806.893			640.031	319.547	806.893
															219.667	243.286	505.81			219.667	89.6063	505.81
															227.049	391.266	618.817			227.049	210.34	618.817
															609.172	496.246	261.082			609.172	332.638	261.082
															655.558	611.427	338.974			655.558	422.018	338.974
															229.933	261.41	728.985			229.933	54.6548	728.985
															207.257	319.349	381.401			207.257	196.393	381.401
															253.953	487.787	331.369			253.953	368.4	331.369
															295.114	270.2	339.6			295.114	141.923	339.6
															197.588	273.176	470.529			197.588	131.364	470.529
															891.237	467.934	371.06			891.237	231.08	371.06
															299.222	259.556	330.333			299.222	132.712	330.333
															223.559	295.779	454.392			223.559	153.264	454.392
															334.167	266.572	497.094			334.167	95.432	497.094
															455.118	493.337	766.118			455.118	239.76	766.118
															182.774	222.679	556.132			182.774	63.6971	556.132
															200.294	297.353	404.118			200.294	170.356	404.118
															478.231	388.667	233.491			478.231	253.665	233.491
															178.35	218.3	541.85			178.35	63.355	541.85
															1191.98	850.768	444.659			1191.98	545.86	444.659
															550.267	534.097	437.193			550.267	339.997	437.193
															941.203	410.51	290.748			941.203	183.633	290.748
															207.647	315.471	395.529			207.647	189.199	395.529
															313.409	477.703	711.608			313.409	260.754	711.608
															206	322.018	650.908			206	137.289	650.908
															190.423	215.308	530.346			190.423	60.9565	530.346
															260.051	433.582	399.039			260.051	297.594	399.039
															194.592	256.847	542.422			194.592	99.0093	542.422
															184.412	235.824	492.294			184.412	91.2463	492.294
															201.778	234.37	499.741			201.778	85.1273	499.741
															188.077	223.019	508.788			188.077	74.0247	508.788
															197.64	216.32	490.32			197.64	69.9476	490.32
															677.797	404.631	257.393			677.797	230.205	257.393
															256.674	473.856	2025.15			256.674	35.5638	2025.15
															237.844	249.219	448.219			237.844	105.695	448.219
															226.74	247.98	430.08			226.74	110.516	430.08
															185.574	224.63	548.907			185.574	66.8338	548.907
															542.33	715.204	1254.75			542.33	334.414	1254.75
															779.339	1296.25	1925.95			779.339	720.793	1925.95
															211.396	258.66	532.377			211.396	100.276	532.377
															188.895	234.789	524.947			188.895	81.939	524.947
															186.378	226.351	547.803			186.378	68.672	547.803
															1667.07	1006.38	323.985			1667.07	648.464	323.985
															244.251	439.489	246.357			244.251	341.304	246.357
															322.517	719.333	295.755			322.517	596.481	295.755
															407.103	1083.41	647.63			407.103	865.248	647.63
															664.19	410.77	589.631			664.19	162.243	589.631
															313.067	743.822	306.178			313.067	620.18	306.178
															192.526	266.789	411.579			192.526	139.396	411.579
															261.79	558.034	265.227			261.79	452.527	265.227
															211.556	340.944	302.222			211.556	235.468	302.222
															294.805	630.711	264.826			294.805	519.684	264.826
															455	253.848	251.128			455	118.739	251.128
															216.391	237.065	502.13			216.391	84.7886	502.13
															238.486	264.081	441.703			238.486	121.947	441.703
															275.963	595.882	220.61			275.963	498.228	220.61
															225.462	329.673	384.019			225.462	203.02	384.019
															199.972	269.014	499.733			199.972	120.08	499.733
															275.333	358.375	233.542			275.333	257.854	233.542
															228.1	296.818	434.625			228.1	158.077	434.625
															282.178	264.135	422.474			282.178	118.996	422.474
															2869	2093.06	1708.01			2869	1212.48	1708.01
															276.394	595.265	279.371			276.394	484.023	279.371
															287.533	380.055	279.706			287.533	266.842	279.706
															193.4	269.664	988.104			193.4	9.52208	988.104
															2077.66	1188.24	891.444			2077.66	630.008	891.444
															786.863	358.411	312.955			786.863	152.665	312.955
															383.364	389.867	390.569			383.364	234.864	390.569
															196.079	243.526	510.421			196.079	92.7957	510.421
															322.833	791.698	276.146			322.833	673.303	276.146
															191.217	236.717	524.5			191.217	83.5751	524.5
															251.922	342.279	506.487			251.922	182.96	506.487
															186.32	226.4	521.24			186.32	74.8404	521.24
															234.294	269.294	526.588			234.294	108.349	526.588
															833.846	864.069	694.906			833.846	562.487	694.906
															193.13	247.174	466.435			193.13	107.062	466.435
															1106.16	983.299	2236.01			1106.16	280.971	2236.01
															277.24	292.461	436.685			277.24	144.893	436.685
															174.007	199.614	678.22			174.007	14.0422	678.22
															199.474	272.421	435.526			199.474	138.339	435.526
															213.975	348.618	320.032			213.975	238.635	320.032
															264.625	230.125	388.917			264.625	95.6878	388.917
															373.218	237.113	311.465			373.218	102.029	311.465
															279.676	281.765	365.104			279.676	150.246	365.104
															191.689	268.042	720.229			191.689	69.8022	720.229
															787.094	349.639	294.72			787.094	148.047	294.72
															212.758	336.375	676.078			212.758	144.708	676.078
															410.25	433.071	740.286			410.25	193.063	740.286
															218.789	358.667	293.298			218.789	254.014	293.298
															214.529	276.824	461			214.529	134.324	461
															185.87	214.478	510.957			185.87	65.36	510.957
															181.056	229.5	507.722			181.056	81.9444	507.722
															192.128	216.286	563.819			192.128	53.9459	563.819
															186.341	230.773	516.932			186.341	80.2007	516.932
															1085.96	990.154	2739.09			1085.96	175.551	2739.09
															1160.38	800.945	1161.17			1160.38	336.612	1161.17
															175.351	203.474	570.754			175.351	42.3909	570.754
															204.862	305.689	647.773			204.862	121.875	647.773
															178.996	212.469	775.739			178.996	3.61971	775.739
															240.291	311.164	408			240.291	176.475	408
															200.067	284.048	436.086			200.067	149.737	436.086
															224.135	377.34	434.954			224.135	239.198	434.954
															234.118	243.235	420.471			234.118	106.727	420.471
															188.52	233.08	525.52			188.52	80.162	525.52
															194.679	240.062	519.333			194.679	87.52	519.333
															268.291	220.69	537.74			268.291	51.4003	537.74
															449.58	252.231	257.286			449.58	116.627	257.286
															580.603	344.048	329.932			580.603	169.461	329.932
															196.8	230.3	526.367			196.8	75.7796	526.367
															180.684	202.684	536.579			180.684	48.5545	536.579
															172.81	190.905	527.381			172.81	40.2297	527.381
															192.944	228.944	511.667			192.944	78.4601	511.667
															188.26	234.52	516.32			188.26	83.7622	516.32
															292.874	262.915	411.009			292.874	118.594	411.009
															187.25	225.458	524.417			187.25	73.0096	524.417
															190.743	234.6	494.171			190.743	88.5144	494.171
															486.909	303.664	272.545			486.909	158.204	272.545
															183.743	216.4	509.114			183.743	68.0675	509.114
															194.48	254.44	482.44			194.48	110.417	482.44
															241.433	484.873	1606.53			241.433	74.327	1606.53
															189.583	226.292	504.5			189.583	78.0279	504.5
															219.143	373.923	280.309			219.143	272.198	280.309
															243.947	445.826	238.592			243.947	349.479	238.592
															193.71	237.613	506.839			193.71	88.1093	506.839
															426.414	309.84	255.659			426.414	178.548	255.659
															182.929	226.843	497.729			182.929	81.2674	497.729
															204.7	312.181	805.965			204.7	92.0101	805.965
															306.344	374.427	990.518			306.344	94.5294	990.518
															186.389	226.167	518.111			186.389	75.3153	518.111
															254.167	282.25	364.9			254.167	155.115	364.9
															236.489	393.785	427.267			236.489	255.31	427.267
															183.919	226.676	543.595			183.919	70.3829	543.595
															253.351	281.766	531.584			253.351	116.432	531.584
															189.545	237.99	515.921			189.545	87.1055	515.921
															192.862	265.068	553.05			192.862	105.08	553.05
															252.69	290.833	377.286			252.69	161.1	377.286
															878.074	591.477	458.14			878.074	336.832	458.14
															176.018	207.189	766.863			176.018	0.88745	766.863
															195.255	247.686	509.667			195.255	97.2692	509.667
															224.858	358.175	407.991			224.858	226.111	407.991
															1618.83	745.142	913.102			1618.83	259.927	913.102
															1339	2220.85	2340.08			1339	1455	2340.08
															248.124	476.629	360.308			248.124	351.577	360.308
															784.532	378.403	671.394			784.532	90.6119	671.394
															232.109	415.548	267.408			232.109	314.586	267.408
															238.337	390.523	438.342			238.337	249.187	438.342
															235.675	429.149	252.37			235.675	331.039	252.37
															491.718	332.143	421.685			491.718	151.563	421.685
															798.187	1103.33	294.208			798.187	899.974	294.208
															212.509	316.2	375.182			212.509	193.782	375.182
															224.011	382.802	651.481			224.011	194.88	651.481
															189.55	231.9	509.6			189.55	82.4685	509.6
															281.556	291.833	598.333			281.556	106.352	598.333
															196.926	235.907	522.648			196.926	82.2205	522.648
															177.263	211.842	506.947			177.263	65.1095	506.947
															566.899	396.706	731.811			566.899	132.017	731.811
															285.362	458.066	1043.61			285.362	169.525	1043.61
															208.833	250.417	525.028			208.833	94.159	525.028
															205.552	298.724	413.069			205.552	168.774	413.069
															192.235	232.812	519.894			192.235	80.5564	519.894
															215.79	330.695	343.238			215.79	215.066	343.238
															199.106	282.749	509.694			199.106	131.671	509.694
															326.845	471.276	309.759			326.845	344.468	309.759
															215.455	338.831	333.26			215.455	225.554	333.26
															425.072	298.679	475.354			425.072	117.085	475.354
															186.816	222.842	500.105			186.816	76.0591	500.105
															198.574	281.027	464.823			198.574	140.36	464.823
															211.705	308.409	369.136			211.705	187.518	369.136
															216.083	336.917	341.25			216.083	221.695	341.25
															351.817	297.533	404.449			351.817	144.701	404.449
															212.978	351.956	307.756			212.978	244.966	307.756
															214	332.208	343.083			214	216.919	343.083
															264.993	472.591	270.362			264.993	365.359	270.362
															1048.13	862.494	1002.97			1048.13	453.627	1002.97
															187.33	243.655	1138.73			187.33	50.0988	1138.73
															634.973	637.171	264.744			634.973	468.334	264.744
															223.014	320.186	338.657			223.014	204.383	338.657
															247.8	306.95	425.075			247.8	167.057	425.075
															214.889	302.778	355.833			214.889	184.405	355.833
															378.483	491.112	536.859			378.483	303.292	536.859
															244.762	439.238	246.714			244.762	340.884	246.714
															191.159	243.73	547.746			191.159	85.2514	547.746
															239.667	437.606	234.848			239.667	342.848	234.848
															188.185	231.333	516.63			188.185	80.5166	516.63
															213.704	267.63	522.815			213.704	111.053	522.815
															238.802	446.267	272.318			238.802	343.038	272.318
															261.174	550.517	243.972			261.174	450.004	243.972
															180.059	227.706	571.235			180.059	65.7119	571.235
															2261.19	2924.08	3169.46			2261.19	1810.7	3169.46
															183.389	223	545.296			183.389	66.4058	545.296
															614.93	385.456	464.464			614.93	174.091	464.464
															223.453	340.944	346.902			223.453	223.17	346.902
															240.261	364.043	265.087			240.261	262.229	265.087
															189.35	220.2	480.05			189.35	77.599	480.05
															303	263	375.048			303	125.229	375.048
															200.195	275.512	453.439			200.195	137.188	453.439
															178.1	206.82	536.72			178.1	53.0974	536.72
															247.048	241.667	420.524			247.048	102.948	420.524
															1183.32	1159.66	1211.92			1183.32	679.758	1211.92
															186.68	224.8	503.8			186.68	77.1904	503.8
															514.852	296.426	334.016			514.852	132.077	334.016
															315.446	244.8	365.846			315.446	107.03	365.846
															226.5	231.944	496.833			226.5	79.1674	496.833
															364.929	238.37	328.474			364.929	100.783	328.474
															657.704	834.597	664.803			657.704	569.883	664.803
															173.176	195.778	704.192			173.176	4.37392	704.192
															211.571	231.952	500.143			211.571	80.952	500.143
															276.187	552.201	407.713			276.187	411.475	407.713
															210.944	351.056	411.556			210.944	220.538	411.556
															230.493	268.783	457.652			230.493	124.339	457.652
															231.214	251.25	432.679			231.214	112.427	432.679
															220.567	336.867	348			220.567	219.331	348
															271.995	368.743	408.333			271.995	228.587	408.333
															183.588	224.588	519.235			183.588	73.954	519.235
															299.631	388.094	321.199			299.631	263.281	321.199
															572.795	469.659	856.722			572.795	175.238	856.722
															656.786	509.008	563.797			656.786	267.681	563.797
															187.721	217.279	530.338			187.721	63.3887	530.338
															492.295	339.206	283.974			492.295	190.202	283.974
															189.5	241.923	514.038			189.5	91.4793	514.038
															177.194	212.969	880.796			177.194	19.7371	880.796
															198.096	257.617	495.723			198.096	109.924	495.723
															2265.05	2430.05	1810.32			2265.05	1628.61	1810.32
															177.801	219.977	1037.62			177.801	48.9029	1037.62
															181.389	222.944	548.389			181.389	65.9784	548.389
															1339.08	1000.44	880.085			1339.08	570.38	880.085
															396.455	265.647	286.015			396.455	132.466	286.015
															191.571	242.107	497.25			191.571	95.1724	497.25
															521.647	363.238	418.793			521.647	178.236	418.793
															216.4	236.8	497.85			216.4	85.5065	497.85
															207.033	251.3	534.733			207.033	93.1158	534.733
															1208.9	1523.6	1421.7			1208.9	991.092	1421.7
															206.012	299.449	570.008			206.012	133.325	570.008
															235.274	419.288	300.205			235.274	310.244	300.205
															255.262	511.57	269.852			255.262	406.11	269.852
															188.185	225.315	545.889			188.185	67.7691	545.889
															204.941	226.941	477.647			204.941	82.2422	477.647
															738.085	1187.38	1655.27			738.085	681.191	1655.27
															213.12	233.56	464.56			213.12	90.4808	464.56
															188.926	235.287	556.617			188.926	75.1477	556.617
															190.095	223.952	485.714			190.095	79.9216	485.714
															193.5	229.944	496.167			193.5	82.9306	496.167
															200.857	232.464	530.143			200.857	76.3854	530.143
															312.486	273.751	311.465			312.486	148.991	311.465
															761.618	525.417	1227.13			761.618	113.703	1227.13
															187.529	246.647	500.765			187.529	99.5911	500.765
															186.43	225.96	551.695			186.43	67.377	551.695
															187.105	226.8	570.352			187.105	63.8112	570.352
															193.037	235.148	532.778			193.037	79.7928	532.778
															222.7	254	489.5			222.7	103.556	489.5
															306.862	267.882	349.428			306.862	135.347	349.428
															179.846	210.269	546.115			179.846	54.0887	546.115
															455.043	530.79	864.755			455.043	254.539	864.755
															182.405	219.714	539.214			182.405	64.6859	539.214
															198.679	249.848	554.509			198.679	88.5355	554.509
															222.319	371.3	1026.1			222.319	97.5023	1026.1
															191.023	244.767	517.14			191.023	93.3509	517.14
															601.767	330.218	278.482			601.767	163.867	278.482
															344.159	424.364	334.039			344.159	289.028	334.039
															186.765	220.235	496.353			186.765	74.3238	496.353
															231.935	289.435	437.903			231.935	149.288	437.903
															232.638	359.312	363.236			232.638	236.219	363.236
															566.254	384.946	653.088			566.254	138.473	653.088
															177.281	205.26	748.2			177.281	3.03623	748.2
															327.987	368.9	384.427			327.987	224.724	384.427
															217.059	241.529	497.706			217.059	90.1566	497.706
															835.351	560.846	271.49			835.351	356.394	271.49
															1603.22	1358.51	576.205			1603.22	953.438	576.205
															425.337	1246.69	1140.13			425.337	912.154	1140.13
															230.659	418.075	259.984			230.659	319.067	259.984
															174.704	196.912	620.106			174.704	24.5879	620.106
															170	183.069	583.389			170	19.9895	583.389
															502.519	339.475	335.371			502.519	176.911	335.371
															174.275	194.599	650.995			174.275	15.2434	650.995
															216.049	334.627	341.127			216.049	219.439	341.127
															233.725	256.625	453.125			233.725	112.673	453.125
															214.728	304.207	441.554			214.728	166.146	441.554
															214.2	238.1	529.85			214.2	79.8205	529.85
															188.545	235.182	554.333			188.545	75.6328	554.333
															200.619	232.762	536.238			200.619	75.322	536.238
															550.887	403.16	701.965			550.887	148.057	701.965
															395.554	281.564	278.059			395.554	150.366	278.059
															210.73	230.778	483.937			210.73	83.6484	483.937
															470.668	424.026	496.62			470.668	229.79	496.62
															252.5	278.278	551.833			252.5	108.431	551.833
															187.393	233.107	511.571			187.393	83.5889	511.571
															221.553	256.249	555.024			221.553	90.9295	555.024
															223.125	347	310.875			223.125	237.567	310.875
															195.12	250.589	514.582			195.12	99.0647	514.582
															185.429	228.057	521.6			185.429	76.5661	521.6
															190.189	237.792	501.887			190.189	90.0259	501.887
															194.256	238.872	524.923			194.256	85.1162	524.923
															626.668	439.188	243.449			626.668	276.661	243.449
															198.458	248.944	530.708			198.458	93.1433	530.708
															215.667	227.792	478.708			215.667	81.0258	478.708
															191	239.914	531.069			191	85.2981	531.069
															896.066	1282.28	1426.28			896.066	801.907	1426.28
															560.695	452.423	326.177			560.695	282.084	326.177
															309.892	640.169	674.628			309.892	432.323	674.628
															217.649	337.955	360.455			217.649	218.05	360.455
															178.996	201.951	624.471			178.996	27.8934	624.471
															179.424	212.455	534.333			179.424	59.0563	534.333
															323.099	405.361	375.331			323.099	264.108	375.331
															189.333	227.222	486.741			189.333	83.085	486.741
															287.312	256.409	434.075			287.312	107.729	434.075
															1853.66	2492.53	2682.62			1853.66	1560.41	2682.62
															735.867	956.633	246.433			735.867	774.856	246.433
															232.485	260.97	499.545			232.485	106.552	499.545
															230.259	423.288	682.888			230.259	227.08	682.888
															236.476	336.762	448.286			236.476	193.455	448.286
															217.272	244.157	524.198			217.272	86.6552	524.198
															241.313	274.493	434.194			241.313	133.605	434.194
															185.592	212.857	539.633			185.592	57.1908	539.633
															199.444	243.489	508.919			199.444	92.5322	508.919
															223.107	356.515	326.082			223.107	243.588	326.082
															192.294	236.412	552.647			192.294	76.6132	552.647
															517.002	410.59	338.25			517.002	244.902	338.25
															232.8	245.85	515.85			232.8	87.6285	515.85
															199.688	249.775	533.987			199.688	93.011	533.987
															2154.67	1254.62	515			2154.67	769.873	515
															197.337	243.989	532.697			197.337	87.9214	532.697
															270.765	568.084	279.989			270.765	457.656	279.989
															190.625	224.542	535.375			190.625	68.9995	535.375
															197.19	202.571	531.667			197.19	46.7653	531.667
															214.316	235.053	452			214.316	94.6593	452
															753.137	338.007	287.585			753.137	143.829	287.585
															189.45	209.558	566.608			189.45	47.0317	566.608
															260.8	232.2	465.76			260.8	80.7392	465.76
															195.654	249.846	479.577			195.654	106.282	479.577
															239.587	270	490.327			239.587	116.495	490.327
															338.276	732.854	281.289			338.276	610.651	281.289
															212	235.316	449.263			212	95.9455	449.263
															199.708	240.5	500.667			199.708	91.3962	500.667
															217.722	238.722	486.167			217.722	89.8909	486.167
															847.52	720.397	440.376			847.52	475.032	440.376
															238.066	265.885	443.885			238.066	123.32	443.885
															221.882	247.529	483.824			221.882	98.5295	483.824
															195.167	261.146	542.5			195.167	103.193	542.5
															190.4	238.556	518.089			190.4	87.0275	518.089
															426.929	564.81	479.238			426.929	382.007	479.238
															240.099	340.21	1442.31			240.099	32.3372	1442.31
															188.1	241.25	530.4			188.1	87.281	530.4
															176.877	203.613	739.154			176.877	3.53849	739.154
															194.857	239.25	551.393			194.857	79.3039	551.393
															310.189	235.034	371.243			310.189	96.916	371.243
															240.882	249.647	582.941			240.882	74.6206	582.941
															215.733	280.703	432.041			215.733	144.659	432.041
															193.241	235	505.172			193.241	85.9595	505.172
															233.483	272.142	426.742			233.483	134.299	426.742
															287.229	239.171	403.971			287.229	97.4287	403.971
															226.762	253	491.286			226.762	101.455	491.286
															625.442	455.669	655.063			625.442	198.679	655.063
															209.949	276.538	432.41			209.949	141.392	432.41
															221.048	227	471.81			221.048	80.9055	471.81
															513.243	397.983	257.766			513.243	251.446	257.766
															303.424	228.273	367.273			303.424	92.2181	367.273
															1027.59	700.827	1810.7			1027.59	109.676	1810.7
															190.505	222.319	557.099			190.505	61.8004	557.099
															203.426	284.626	442.8			203.426	148.2	442.8
															364.623	272.396	393.151			364.623	119.985	393.151
															305.185	310.815	699.037			305.185	98.155	699.037
															192.651	239.791	565.535			192.651	76.9673	565.535
															183.068	215.516	607.537			183.068	44.6609	607.537
															188	240.611	493.444			188	95.1589	493.444
															194.346	258.231	456.885			194.346	120.109	456.885
															182.43	222.076	553.987			182.43	63.6459	553.987
															290.696	305.548	404.536			290.696	163.086	404.536
															634.219	540.962	905.528			634.219	224.873	905.528
															190.815	241.185	482.185			190.815	97.8439	482.185
															410.241	240.586	294.947			410.241	103.007	294.947
															236.3	257.733	507.7			236.3	100.791	507.7
															827.464	585.309	843.107			827.464	250.726	843.107
															494.091	1485.2	1891.66			494.091	966.12	1891.66
															288.366	298.436	407.587			288.366	155.669	407.587
															265.167	263.833	427.222			265.167	120.494	427.222
															200.157	255.959	525.653			200.157	101.032	525.653
															530.059	478.245	433.859			530.059	288.347	433.859
															212.968	312.903	344.968			212.968	197.356	344.968
															191.097	234.323	533.968			191.097	79.0239	533.968
															201.071	311.143	563.179			201.071	147.43	563.179
															395.229	1125.64	1213.04			395.229	779.449	1213.04
															247.036	269.929	410.857			247.036	133.436	410.857
															383.679	315.929	442.107			383.679	149.019	442.107
															334.361	353.468	315.381			334.361	224.089	315.381
															193.892	238.649	509.946			193.892	88.3998	509.946
															283.67	249.415	430.191			283.67	102.247	430.191
															188.783	224.087	502.522			188.783	76.4138	502.522
															201.493	289.959	444.247			201.493	153.528	444.247
															199.747	245.88	542.727			199.747	87.0958	542.727
															194.541	240.595	549.703			194.541	81.0913	549.703
															349.417	249.417	305.167			349.417	119.828	305.167
															197.167	282.9	433.433			197.167	149.692	433.433
															336.79	247.121	345.983			336.79	110.291	345.983
															650.205	422.599	504.216			650.205	196.094	504.216
															216	266.65	415.3			216	134.411	415.3
															277.099	290.363	397.747			277.099	151.774	397.747
															280.111	274.444	510.889			280.111	109.321	510.889
															194.83	241.377	512.208			194.83	90.4481	512.208
															187.676	240.027	519.162			187.676	88.7148	519.162
															327.814	238.66	334.649			327.814	105.962	334.649
															210.9	237.5	495.3			210.9	87.728	495.3
															215.04	228.48	513.44			215.04	73.832	513.44
															195.671	246.671	552.714			195.671	86.2827	552.714
															189.403	252.647	964.692			189.403	1.43067	964.692
															180.723	211.855	685.945			180.723	23.3647	685.945
															222.677	240.032	493.065			222.677	88.772	493.065
															246.866	269.862	436.683			246.866	127.458	436.683
															650.09	492.29	519.066			650.09	262.39	519.066
															216.818	357.549	508.364			216.818	203.766	508.364
															186.45	231.45	488.05			186.45	87.502	488.05
															228.15	232.966	579.363			228.15	60.927	579.363
															606.707	401.62	425.778			606.707	200.551	425.778
															222.167	240.528	499.583			222.167	87.8555	499.583
															362.037	290.486	353.095			362.037	147.728	353.095
															545.908	496.988	531.951			545.908	281.835	531.951
															196.708	243.308	537.6			196.708	86.2196	537.6
															704.637	981.84	289.605			704.637	795.443	289.605
															500.22	271.415	347.957			500.22	106.347	347.957
															241.523	254.674	517.988			241.523	94.4779	517.988
															196.941	238.294	517.941			196.941	85.6876	517.941
															191.416	226.487	546.188			191.416	68.323	546.188
															356.833	249.653	288.111			356.833	122.726	288.111
															201.722	261.899	540.316			201.722	103.334	540.316
															291.397	308.781	420.603			291.397	162.505	420.603
															1621.16	1552.08	3066.8			1621.16	571.119	3066.8
															318.712	238.915	348.712			318.712	104.53	348.712
															408.236	362.48	309.568			408.236	221.879	309.568
															193.13	239.638	541.246			193.13	82.3193	541.246
															190.667	239.091	548.97			190.667	80.4145	548.97
															190.655	244.448	517.678			190.655	92.9707	517.678
															193.513	231.179	501.923			193.513	82.8395	501.923
															231.683	394.302	572.885			231.683	223.152	572.885
															284.231	355.115	745.808			284.231	135.26	745.808
															259.056	291.889	453.5			259.056	143.544	453.5
															196.45	236.8	493.15			196.45	89.979	493.15
															213.318	262.273	442.773			213.318	124.171	442.773
															263.419	435.728	494.177			263.419	277.286	494.177
															330.421	246.579	335			330.421	113.357	335
															211.81	267.905	409.19			211.81	137.784	409.19
															363.243	429.986	757.396			363.243	194.034	757.396
															210.789	242.474	475.579			210.789	97.2567	475.579
															188.08	235.84	515			188.08	85.4164	515
															242.6	285.3	491.2			242.6	131.082	491.2
															211.619	242.571	474.524			211.619	97.4553	474.524
															198.964	260.75	475.964			198.964	117.454	475.964
															317.639	255.607	384.115			317.639	113.262	384.115
															506.6	564.074	860.616			506.6	280.01	860.616
															193.885	236.808	498.769			193.885	89.1307	498.769
															262.24	399.413	266.685			262.24	293.495	266.685
															267.452	448.902	299.316			267.452	334.592	299.316
															414.841	248.794	262.794			414.841	117.828	262.794
															351	243.167	342.452			351	104.733	342.452
															284.525	260.557	349.197			284.525	131.872	349.197
															598.62	366.162	503.894			598.62	148.501	503.894
															221.818	364.765	300.055			221.818	258.043	300.055
															219.987	283.447	420.5			219.987	149.334	420.5
															219.672	362.855	307.645			219.672	254.752	307.645
															484.877	421.899	554.432			484.877	211.951	554.432
															216.344	311.688	380.275			216.344	187.446	380.275
															334.051	355.155	502.951			334.051	182.688	502.951
															217.962	347.577	298.192			217.962	241.939	298.192
															296.286	301.596	400.044			296.286	159.217	400.044
															218.4	287.943	415.829			218.4	155.174	415.829
															199.136	223.818	494.045			199.136	76.3345	494.045
															314.939	265.636	350.576			314.939	131.464	350.576
															718.631	688.948	1072.77			718.631	320.045	1072.77
															201.263	242.158	568.737			201.263	77.1338	568.737
															233.934	255.145	464.592			233.934	108.52	464.592
															232.605	296.872	488.942			232.605	144.872	488.942
															196.853	254.882	495.118			196.853	107.54	495.118
															269.022	249.659	497.912			269.022	89.4055	497.912
															205.529	309.941	360.412			205.529	192.106	360.412
															191.952	240.333	476.048			191.952	98.2101	476.048
															202.304	223.087	483.913			202.304	77.3953	483.913
															295.556	295.356	350.8			295.556	164.427	350.8
															219.368	362.474	266.579			219.368	263.868	266.579
															205.45	292.602	429.014			205.45	159.002	429.014
															313.461	380.468	312.863			313.461	255.221	312.863
															190.686	237.4	507.943			190.686	88.1565	507.943
															192.1	241.967	523.542			192.1	88.8953	523.542
															360.552	338.103	249.138			360.552	219.507	249.138
															193.68	235	502.2			193.68	86.5684	502.2
															401.959	246.331	281.932			401.959	113.154	281.932
															236.378	253.946	543.351			236.378	88.791	543.351
															221.458	352.208	324.964			221.458	239.818	324.964
															204.222	252.259	466.111			204.222	110.336	466.111
															475.469	785.694	1275.59			475.469	411.479	1275.59
															368.21	370.971	365.096			368.21	224.403	365.096
															593.379	549	868.302			593.379	248.416	868.302
															193.944	239.183	522.606			193.944	86.0131	522.606
															193	236.151	503.943			193	87.4341	503.943
															244.385	271.692	499.731			244.385	115.208	499.731
															278.549	317.276	460.052			278.549	164.111	460.052
															915.59	1283.99	1290.27			915.59	831.575	1290.27
															277.016	268.832	403.28			277.016	128.985	403.28
															224.646	348.854	342.823			224.646	231.815	342.823
															359.426	442.548	995.267			359.426	152.534	995.267
															191.045	229.591	504.864			191.045	80.9946	504.864
															206.296	252.593	488.111			206.296	105.257	488.111
															274.971	373.943	519.114			274.971	207.802	519.114
															195.902	247.118	491.039			195.902	100.876	491.039
															216.567	349.267	288.567			216.567	246.08	288.567
															215.706	268.794	458.706			215.706	126.622	458.706
															188.826	229.957	531.043			188.826	75.7167	531.043
															249.629	280.528	436.18			249.629	137.77	436.18
															236.809	272.191	434.221			236.809	132.063	434.221
															201.867	297.4	413.133			201.867	168.062	413.133
															253.908	249.868	408.882			253.908	112.661	408.882
															391.759	473.286	665.736			391.759	253.568	665.736
															192.619	233.929	519.976			192.619	81.5893	519.976
															273.818	291.327	335.745			273.818	167.557	335.745
															331.815	495.18	682.991			331.815	281.684	682.991
															235.722	433.938	997.407			235.722	164.462	997.407
															211.294	397.941	229.235			211.294	309.297	229.235
															335.127	559.142	871.017			335.127	301.837	871.017
															558.007	363.798	259.516			558.007	209.248	259.516
															230.087	369.826	342.565			230.087	251.921	342.565
															185.08	224.52	550.36			185.08	66.4736	550.36
															241.429	315.964	440.929			241.429	173.507	440.929
															319	227.579	387.789			319	84.1575	387.789
															226.655	387.5	252.138			226.655	290.977	252.138
															220.476	310.19	423.571			220.476	175.288	423.571
															397.419	369.871	425.71			397.419	204.396	425.71
															231.163	397.613	276.75			231.163	294.663	276.75
															217.71	314.548	378.516			217.71	190.479	378.516
															525.756	587.126	659.239			525.756	346.123	659.239
															172.636	191.062	615.735			172.636	20.0948	615.735
															276.016	625.333	1435.39			276.016	248.271	1435.39
															575.844	385.315	252.032			575.844	229.454	252.032
															656.396	554.168	597.141			656.396	305.238	597.141
															231.563	383.387	259.907			231.563	284.243	259.907
															178.73	201.064	673.355			178.73	15.8082	673.355
															297.796	333.879	599.375			297.796	145.397	599.375
															246.539	443.748	295.97			246.539	333.763	295.97
															175.607	197.252	607.865			175.607	27.5899	607.865
															259.02	285.42	353.1			259.02	160.174	353.1
															218.167	322.867	388.806			218.167	196.353	388.806
															269.364	279.455	363.682			269.364	150.016	363.682
															178.077	193.115	536.115			178.077	39.5355	536.115
															255.312	258.438	423.366			255.312	117.661	423.366
															177.294	210.92	831.298			177.294	10.4185	831.298
															450.388	348.708	306.463			450.388	201.656	306.463
															238.482	270.916	429.494			238.482	131.59	429.494
															217.712	353.306	353.991			217.712	234.877	353.991
															192.316	230.316	508.895			192.316	80.5764	508.895
															200.077	254.736	513.231			200.077	102.68	513.231
															175.252	206.994	818.138			175.252	10.9706	818.138
															251.773	283.227	552.227			251.773	113.413	552.227
															553.77	378.691	333.447			553.77	207.857	333.447
															208.277	281.965	481.258			208.277	135.869	481.258
															196.35	246.35	511.5			196.35	95.3255	511.5
															182.826	194.87	575.565			182.826	31.4096	575.565
															207.733	314.333	366.367			207.733	194.754	366.367
															211.879	330.273	333.924			211.879	217.451	333.924
															187.065	228.581	534.516			187.065	73.8413	534.516
															536.209	648.899	708.977			536.209	394.679	708.977
															1261.51	698.198	833.81			1261.51	291.965	833.81
															226.887	369.881	293.211			226.887	263.872	293.211
															815.156	407.854	257.487			815.156	210.055	257.487
															357.556	543.312	587.309			357.556	347.446	587.309
															220.35	349.15	271.3			220.35	249.292	271.3
															404.709	514.534	681.161			404.709	289.066	681.161
															223.381	250.474	489.134			223.381	99.9984	489.134
															276.144	307.733	320.822			276.144	186.999	320.822
															257.179	292.194	471.045			257.179	140.133	471.045
															390.86	995.822	1899.79			390.86	492.424	1899.79
															260.142	289.009	455.667			260.142	139.981	455.667
															312.406	364.601	605.296			312.406	172.274	605.296
															713.593	330.034	272.408			713.593	146.069	272.408
															311.065	253.968	369.919			311.065	116.006	369.919
															295.727	259.773	359.182			295.727	126.888	359.182
															1620.44	1888.14	2330.28			1620.44	1076.7	2330.28
															1411.18	708.707	295.081			1411.18	400.937	295.081
															185.355	250.03	1022.2			185.355	16.5866	1022.2
															244.63	275.37	431.533			244.63	134.53	431.533
															476.242	418.254	477.17			476.242	227.544	477.17
															247.806	243.194	424.548			247.806	103.421	424.548
															435.62	420.816	466.266			435.62	239.519	466.266
															723.002	542.24	362.773			723.002	335.892	362.773
															659.438	309.455	265.555			659.438	136.273	265.555
															402.406	270.072	240.203			402.406	146.416	240.203
															2160.66	2154.42	2062.78			2160.66	1312.67	2062.78
															233.353	307.729	412.835			233.353	173.107	412.835
															178.66	203.739	653.259			178.66	23.1172	653.259
															265.806	337.19	480.713			265.806	181.439	480.713
															211.816	323.132	564.368			211.816	157.319	564.368
															202.684	231.684	518.211			202.684	78.0392	518.211
															300.545	240.591	387.455			300.545	100.384	387.455
															1065.88	1109.78	2092.12			1065.88	447.388	2092.12
															237.039	416.508	249.024			237.039	318.936	249.024
															238.11	246.477	547.18			238.11	80.1469	547.18
															354.621	232.207	311.655			354.621	100.241	311.655
															362.637	330.605	329.97			362.637	193.064	329.97
															197.514	246.714	501.771			197.514	97.7293	501.771
															259.704	351.785	338.86			259.704	229.698	338.86
															218.042	283.458	432.125			218.042	147.002	432.125
															220.611	318.306	331.472			220.611	204.564	331.472
															297.913	233	364.304			297.913	98.5649	364.304
															510.853	782.611	1396.85			510.853	374.49	1396.85
															432.368	300.474	227.895			432.368	174.556	227.895
															803.745	666.847	625.443			803.745	386.358	625.443
															661.255	403.143	262.935			661.255	230.255	262.935
															297.226	282.839	369.871			297.226	147.24	369.871
															552.391	347.812	280.377			552.391	189.419	280.377
															223.413	301.598	376.827			223.413	176.948	376.827
															237.585	390.597	268.796			237.585	288.384	268.796
															788.111	715.234	415.058			788.111	485.792	415.058
															372.13	290.969	301.329			372.13	158.401	301.329
															183.754	222.514	587.436			183.754	56.1655	587.436
															236.108	251.215	438.954			236.108	110.117	438.954
															213.333	215.91	553.729			213.333	52.2857	553.729
															749.27	443.072	328.873			749.27	240.055	328.873
															445.564	284.077	238.692			445.564	153.432	238.692
															1881.89	1334.06	1246.03			1881.89	727.549	1246.03
															293.592	644.359	555.018			293.592	466.794	555.018
															342.1	448.132	682.217			342.1	233.065	682.217
															377.958	282.038	342.528			377.958	139.004	342.528
															234.152	275.424	655.424			234.152	84.8706	655.424
															1079.93	768.548	907.697			1079.93	376.189	907.697
															289.083	232	402.542			289.083	90.2712	402.542
															226.879	390.68	694.281			226.879	192.426	694.281
															237.25	260.45	399.65			237.25	128.198	399.65
															251.538	278.846	449.269			251.538	132.753	449.269
															218.914	367.927	547.371			218.914	204.816	547.371
															578.284	1001.61	1301.39			578.284	603.979	1301.39
															255.312	215.901	464.104			255.312	65.754	464.104
															258.903	215.419	475.065			258.903	62.1405	475.065
															677.417	376.436	778.537			677.417	82.2116	778.537
															279.167	339	689.333			279.167	132.995	689.333
															572.016	575.898	669.715			572.016	324.621	669.715
															1966.05	2103.76	2036.44			1966.05	1301.16	2036.44
															260.225	289.933	373.375			260.225	159.819	373.375
															174.423	197.834	682.306			174.423	11.2517	682.306
															849.837	864.746	1063.71			849.837	475.62	1063.71
															251.522	212.739	481.261			251.522	59.2902	481.261
															245.078	448.297	347.27			245.078	326.762	347.27
															251.109	214.713	468.023			251.109	64.3792	468.023
															249.444	254.033	409			249.444	117.558	409
															257.832	210.182	467.895			257.832	58.7347	467.895
															294.478	285.101	396.5			294.478	143.845	396.5
															204.813	308.053	411.982			204.813	178.479	411.982
															245.762	202.762	460.333			245.762	55.1059	460.333
															249.939	201.879	480.667			249.939	48.836	480.667
															200.102	222.575	623.57			200.102	45.1366	623.57
															256.79	210.892	460.09			256.79	61.417	460.09
															256.441	212.824	451.235			256.441	65.445	451.235
															403.535	320.198	372.562			403.535	165.908	372.562
															496.587	383.158	599.66			496.587	160.816	599.66
															2120.56	2188.45	2195.44			2120.56	1323	2195.44
															198.398	231.472	598.848			198.398	60.0093	598.848
															202.2	297.5	387.9			202.2	173.909	387.9
															605.609	729.589	1168.8			605.609	357.812	1168.8
															1719.65	975.979	2105.09			1719.65	199.47	2105.09
															202.947	292.388	473.676			202.947	148.942	473.676
															179.336	217.197	613.13			179.336	45.69	613.13
															210.793	300.31	419.241			210.793	168.05	419.241
															1032.05	1639.67	1586.23			1032.05	1099.39	1586.23
															267.842	246.737	384			267.842	112.884	384
															243.771	221.743	463			243.771	73.8119	463
															272.158	236.842	376.105			272.158	104.071	376.105
															251.359	213.821	465.282			251.359	64.0751	465.282
															258.233	225.533	471.5			258.233	73.1884	471.5
															301.789	243.895	377.053			301.789	105.869	377.053
															375.45	276.357	688.808			375.45	54.1047	688.808
															299.022	253.714	358.396			299.022	120.449	358.396
															733.28	740.699	2426.19			733.28	58.0172	2426.19
															248.146	277.25	382.104			248.146	147.181	382.104
															386.103	239.756	280.182			386.103	109.677	280.182
															203.823	279.506	469.456			203.823	136.881	469.456
															206.178	306.058	560.343			206.178	142.129	560.343
															251.126	285.556	473.318			251.126	134.001	473.318
															656.937	706.364	728.448			656.937	427.142	728.448
															331.634	257.829	298.756			331.634	132.737	298.756
															321.739	249.652	320.522			321.739	121.236	320.522
															245.341	272.297	400.78			245.341	138.41	400.78
															605.485	411.953	256.422			605.485	250.043	256.422
															314.294	255.706	328.176			314.294	126.796	328.176
															378.618	230.353	282.765			378.618	100.952	282.765
															1706.67	1091.34	1190.32			1706.67	527.435	1190.32
															658.314	434.529	257.542			658.314	263.381	257.542
															365.5	215.778	321.778			365.5	79.6341	321.778
															370.735	233.991	304.179			370.735	101.005	304.179
															222.279	351.145	390.848			222.279	223.463	390.848
															191.139	238.069	515.625			191.139	86.9816	515.625
															408.381	336.918	836.835			408.381	75.0212	836.835
															569.654	304.195	280.522			569.654	142.834	280.522
															306.125	353.208	416.333			306.125	205.41	416.333
															191.053	232.526	508.684			191.053	83.0497	508.684
															398.105	323.29	634.841			398.105	109.599	634.841
															227.341	254.537	453.683			227.341	111.542	453.683
															188.323	222.871	509.774			188.323	73.6081	509.774
															226.213	249.77	535.246			226.213	88.2072	535.246
															229.739	264.217	515.696			229.739	106.551	515.696
															599.46	489.384	865.849			599.46	188.331	865.849
															590.059	357.147	275.706			590.059	193.425	275.706
															180.46	208.745	564.971			180.46	48.1235	564.971
															180.537	198.978	569.627			180.537	37.2725	569.627
															260.652	293.696	476.217			260.652	139.855	476.217
															236.164	429.768	279.842			236.164	325.256	279.842
															181.943	212.143	542.943			181.943	56.3358	542.943
															187.625	231.1	521.425			187.625	79.276	521.425
															479.066	286.745	295.259			479.066	137.394	295.259
															307.429	416.476	523.81			307.429	243.737	523.81
															174.867	187.867	534.7			174.867	35.1586	534.7
															838.8	491.36	272.68			838.8	286.048	272.68
															236.047	432.571	295.745			236.047	324.422	295.745
															890.727	590.136	344.591			890.727	359.456	344.591
															321.959	288.714	407.113			321.959	140.345	407.113
															179.158	195.947	549.684			179.158	39.0628	549.684
															198.24	232.88	499.8			198.24	84.2252	499.8
															175.333	187.833	597.778			175.333	20.5374	597.778
															342.6	245.1	332.25			342.6	110.441	332.25
															182.735	200.51	571.808			182.735	37.9292	571.808
															799.603	445.469	661.71			799.603	157.343	661.71
															237.278	422.982	397.936			237.278	291.119	397.936
															306.457	283.074	318.889			306.457	157.632	318.889
															180.134	195.741	581.661			180.134	31.3362	581.661
															358.476	259.947	290.553			358.476	132.179	290.553
															350.787	261.979	288.255			350.787	136.047	288.255
															222.025	275.747	430.924			222.025	138.89	430.924
															321.6	228.636	360.782			321.6	90.9841	360.782
															197.075	248.821	516.811			197.075	96.4517	516.811
															601.944	553.909	654.861			601.944	300.96	654.861
															305.5	239.182	330.364			305.5	111.263	330.364
															186.421	228.789	557.684			186.421	68.8301	557.684
															635.263	861.125	995.259			635.263	524.221	995.259
															511.068	305.305	306.445			511.068	147.941	306.445
															2432.61	2532.93	2405.44			2432.61	1566.14	2405.44
															367.923	253.212	262.308			367.923	130.334	262.308
															214.296	227.864	537.593			214.296	67.7873	537.593
															314.429	257.5	345.339			314.429	124.619	345.339
															190.983	234.483	496.5			190.983	87.8209	496.5
															346.182	255.955	278.273			346.182	133.101	278.273
															932.381	644.366	432.878			932.381	386.299	432.878
															188.667	227.333	523.833			188.667	74.778	523.833
															183.689	212.213	616.899			183.689	39.0991	616.899
															188.125	236.531	537.188			188.125	80.9965	537.188
															199.967	268.361	482.426			199.967	123.409	482.426
															304.583	239.583	365.625			304.583	103.71	365.625
															184.37	235.815	525			184.37	83.7221	525
															397.817	241.965	277.062			397.817	110.612	277.062
															189.348	222.391	524.043			189.348	69.6719	524.043
															214.347	312.531	373.918			214.347	190.091	373.918
															254.887	327.491	408.019			254.887	190.316	408.019
															409.839	293.129	311.839			409.839	151.733	311.839
															232.067	243.9	515.1			232.067	85.9756	515.1
															265.381	297.152	367.257			265.381	167.568	367.257
															536.097	404.271	415.197			536.097	217.639	415.197
															208.55	305.65	366.925			208.55	185.804	366.925
															217	238.28	461.56			217	95.2312	461.56
															201.2	259.725	495.462			201.2	111.565	495.462
															192.944	237.167	523.944			192.944	83.8594	523.944
															180.517	214.359	620.611			180.517	40.9306	620.611
															197.043	257.362	463.894			197.043	117.169	463.894
															243.215	450.438	253.445			243.215	350.799	253.445
															668.795	461.103	351.923			668.795	266.466	351.923
															380.036	292.17	252.786			380.036	169.423	252.786
															337.632	231.526	320.895			337.632	100.323	320.895
															170.444	192.444	629.111			170.444	18.773	629.111
															213.991	267.694	480.676			213.991	120.76	480.676
															215.6	287.75	411.2			215.6	156.522	411.2
															215.802	243.498	513.782			215.802	88.6418	513.782
															185.7	239.7	491.15			185.7	95.1665	491.15
															361.385	237.385	307.256			361.385	105.281	307.256
															226.786	247.643	574.214			226.786	77.0202	574.214
															369.544	286.556	267.211			369.544	162.275	267.211
															257.171	292.488	358.878			257.171	166.227	358.878
															271.011	239.575	554.066			271.011	66.0679	554.066
															344.815	231.222	333.444			344.815	95.9113	333.444
															191.368	233.158	495.105			191.368	86.7513	495.105
															192.256	243.576	510.688			192.256	93.4342	510.688
															210.458	231.167	457.208			210.458	90.2313	457.208
															193.533	230.333	531.889			193.533	75.0979	531.889
															277.869	310.71	490.218			277.869	150.722	490.218
															705.092	317.846	268.299			705.092	136.272	268.299
															228.647	218.294	548.412			228.647	53.2893	548.412
															233.959	314.041	456.461			233.959	169.282	456.461
															190.483	243.767	509.75			190.483	94.1424	509.75
															235.18	289.361	465.052			235.18	142.418	465.052
															190.103	239.828	501.897			190.103	92.0742	501.897
															392.275	235.604	282.906			392.275	103.849	282.906
															1639.19	1604.95	1119.47			1639.19	1068.81	1119.47
															195.989	249.633	516.756			195.989	97.461	516.756
															181.355	221.816	542.773			181.355	66.1479	542.773
															193.098	244.805	561.195			193.098	82.9035	561.195
															188.707	242.878	510.073			188.707	93.481	510.073
															200.282	269.262	522.127			200.282	115.125	522.127
															389.426	376.85	710.461			389.426	147.242	710.461
															180.008	210.01	735.726			180.008	10.1917	735.726
															349.346	240.577	311.769			349.346	109.481	311.769
															183.47	225.455	526.545			183.47	73.1598	526.545
															186.947	229.359	533.963			186.947	74.7665	533.963
															240.838	399.331	353.646			240.838	277.05	353.646
															213.457	260.348	430.326			213.457	125.085	430.326
															334.828	232.621	339.483			334.828	97.6192	339.483
															206.778	237.611	474.278			206.778	93.3748	474.278
															234.429	239.286	471.857			234.429	90.906	471.857
															171.921	189.092	601.042			171.921	21.6258	601.042
															227.322	335.612	417.785			227.322	200.877	417.785
															220.791	256.209	431.233			220.791	119.491	431.233
															436.263	458.101	321.298			436.263	310.038	321.298
															216.408	344.286	305.449			216.408	237.243	305.449
															179.249	205.986	715.861			179.249	10.8656	715.861
															216	342.585	303.049			216	236.164	303.049
															217.941	249.382	456.647			217.941	107.303	456.647
															202.37	243	459.296			202.37	102.959	459.296
															199.738	255	490.317			199.738	108.272	490.317
															340.246	237.108	318.354			340.246	106.045	318.354
															214.457	345.686	314.571			214.457	236.877	314.571
															186.286	234.095	514.048			186.286	84.1953	514.048
															391.376	240.201	293.977			391.376	106.052	293.977
															174.071	192.246	615.688			174.071	21.0457	615.688
															216.434	364.189	276.943			216.434	263.698	276.943
															254.736	284.021	437.665			254.736	140.053	437.665
															416.384	293.546	453.644			416.384	118.423	453.644
															221.335	368.587	280.919			221.335	266.349	280.919
															241.167	285.767	393.3			241.167	154.31	393.3
															214.765	369.706	291.941			214.765	266.05	291.941
															349.673	376.204	254.755			349.673	258.166	254.755
															211.121	279.121	427.727			211.121	144.853	427.727
															203.557	264.843	509.789			203.557	112.987	509.789
															347.69	237.586	315.931			347.69	105.815	315.931
															358.053	235.263	284.105			358.053	109.05	284.105
															193.158	229.105	510			193.158	78.9681	510
															214.684	200.316	517.368			214.684	44.8251	517.368
															211.298	313.781	468.56			211.298	170.092	468.56
															192.421	227.368	494.737			192.421	80.8669	494.737
															497.585	334.979	322.101			497.585	176.306	322.101
															470.153	403.123	411.47			470.153	228.559	411.47
															204.586	275.586	426.448			204.586	142.723	426.448
															197.724	245.897	541			197.724	87.8539	541
															250.073	272.055	462.673			250.073	123.128	462.673
															237.419	253.871	424.581			237.419	115.856	424.581
															374.484	322.255	297.897			374.484	190.076	297.897
															540.924	645.747	404.389			540.924	460.78	404.389
															562.306	333.541	247.205			562.306	181.092	247.205
															178.01	203.717	674.833			178.01	18.2437	674.833
															2637.07	2146.43	2559.27			2637.07	1109.49	2559.27
															233.105	242.763	440.914			233.105	101.725	440.914
															223.511	356.085	303.644			223.511	248.25	303.644
															458.492	255.643	256.208			458.492	118.772	256.208
															187.053	234.263	551.053			187.053	75.7218	551.053
															362.36	233.933	307.843			362.36	101.528	307.843
															190.654	237.846	486.731			190.654	93.4867	486.731
															254.65	281.45	741.15			254.65	67.695	741.15
															221.364	223.409	457.682			221.364	80.5103	457.682
															381.216	244.486	278.054			381.216	115.727	278.054
															457.42	312.398	445.204			457.42	132.24	445.204
															985.019	593.344	956.476			985.019	205.901	956.476
															177.509	206.089	680.657			177.509	19.3614	680.657
															245.956	290.603	479.197			245.956	138.575	479.197
															230.232	201.94	503.517			230.232	46.9916	503.517
															187.167	220.667	528.611			187.167	67.2681	528.611
															539.377	321.395	268.912			539.377	167.851	268.912
															178.002	197.727	609.41			178.002	27.3024	609.41
															190.818	231.045	480.455			190.818	88.1013	480.455
															257.67	267.588	430.052			257.67	124.872	430.052
															228.236	194.873	499.345			228.236	41.2235	499.345
															229.816	198.737	486.368			229.816	47.8036	486.368
															594.041	467.829	786.026			594.041	186.056	786.026
															212.023	232.429	773.3			212.023	18.5261	773.3
															705.367	1158.64	314.614			705.367	966.368	314.614
															1210.4	492.864	779.023			1210.4	107.921	779.023
															2937.26	3186.95	2917.02			2937.26	2016.7	2917.02
															220.348	200.609	515.565			220.348	44.5699	515.565
															204.429	262.107	478.821			204.429	117.225	478.821
															342.687	343.611	811.692			342.687	98.665	811.692
															821.993	527.225	873.891			821.993	186.491	873.891
															315.366	231.688	450.235			315.366	74.5217	450.235
															215.117	329.973	483.793			215.117	182.131	483.793
															225.149	354.892	300.417			225.149	247.521	300.417
															221.556	348.444	304.5			221.556	240.744	304.5
															190.692	254.059	624.036			190.692	78.1131	624.036
															190.84	228.96	552.52			190.84	69.4376	552.52
															199.211	248.368	551.842			199.211	87.5785	551.842
															370.212	368.395	431.648			370.212	206.18	431.648
															210.65	241.85	473.7			210.65	97.0885	473.7
															225	334.941	300.941			225	227.475	300.941
															200.417	247.833	568.167			200.417	83.0837	568.167
															858.426	527.68	873.431			858.426	180.858	873.431
															227.043	350.609	279.087			227.043	247.822	279.087
															228.722	328.333	299.833			228.722	220.489	299.833
															532.915	511.802	640.192			532.915	273.962	640.192
															298.443	517.183	271.132			298.443	404.087	271.132
															213.272	303.33	386.883			213.272	178.091	386.883
															562.974	288.742	271.283			562.974	130.641	271.283
															216.323	241.613	471.419			216.323	96.4117	471.419
															847.662	1172.9	1296.9			847.662	730.507	1296.9
															223.118	372.737	296.171			223.118	266.688	296.171
															229.688	372.677	321.323			229.688	259.726	321.323
															570.805	633.358	812.558			570.805	349.433	812.558
															986.737	776.757	1124.6			986.737	350.354	1124.6
															2963.03	1433.11	2069.53			2963.03	453.406	2069.53
															185.385	204.192	536.885			185.385	49.193	536.885
															170.315	183.167	603.278			170.315	15.4595	603.278
															635.467	2010.14	2532.22			635.467	1319.7	2532.22
															321.079	350.368	396.5			321.079	204.59	396.5
															173.838	186.574	583.221			173.838	22.8807	583.221
															233.9	298.75	580.2			233.9	125.541	580.2
															307.931	262.552	324.034			307.931	135.676	324.034
															724.211	331.55	272.792			724.211	145.692	272.792
															272.65	304.4	409.05			272.65	163.968	409.05
															445.13	254.731	262.417			445.13	118.703	262.417
															250.92	284.96	472.82			250.92	133.555	472.82
															169.45	183.95	580.55			169.45	21.617	580.55
															185.161	223.645	512.516			185.161	74.2889	512.516
															175.507	189.874	588.581			175.507	24.6642	588.581
															1055.35	1024.27	1952.84			1055.35	395.706	1952.84
															223.636	287.455	551.273			223.636	122.644	551.273
															187.842	230.579	493.421			187.842	85.159	493.421
															180.3	212.95	529.6			180.3	60.491	529.6
															183.925	200.3	539.05			183.925	45.0513	539.05
															371.958	357.521	233.693			371.958	240.539	233.693
															186.526	216.632	514.421			186.526	66.6058	514.421
															192.321	237.821	525.393			192.321	84.286	525.393
															200.81	252.095	516.952			200.81	99.0583	516.952
															182.619	221.048	509.857			182.619	72.7357	509.857
															189.455	225.5	497.364			189.455	78.8989	497.364
															191.25	234.333	465.583			191.25	94.7364	465.583
															208.444	276.911	471.356			208.444	133.064	471.356
															238.55	242.55	597.9			238.55	64.4795	597.9
															912.166	449.7	402.491			912.166	202.059	402.491
															235.294	262.706	510.235			235.294	105.352	510.235
															207.709	276.835	504.089			207.709	125.584	504.089
															221.724	346.793	329.736			221.724	233.261	329.736
															178.806	208.12	616.901			178.806	35.8357	616.901
															249.576	433.322	297.593			249.576	322.448	297.593
															244.941	445.976	231.195			244.941	351.161	231.195
															216.447	340.789	326.921			216.447	228.801	326.921
															306.364	285.061	361.697			306.364	149.789	361.697
															378.979	240.79	299.736			378.979	107.424	299.736
															260.87	471.174	243.575			260.87	370.804	243.575
															233	330.176	292.294			233	223.338	292.294
															393.727	274.773	252.136			393.727	149.848	252.136
															202.344	260.213	536.402			202.344	102.442	536.402
															1256.18	495.72	475.771			1256.18	172.742	475.771
															226.824	321.471	344.294			226.824	203.723	344.294
															941.926	1445.4	1060.01			941.926	1041.47	1060.01
															300.23	686.208	684.584			300.23	477.715	684.584
															369.561	235.026	382.394			369.561	84.25	382.394
															507.022	342.136	301.861			507.022	186.514	301.861
															181.182	200.006	560.144			181.182	40.3719	560.144
															275.514	251.054	385.865			275.514	115.468	385.865
															244.241	439.212	257.616			244.241	338.439	257.616
															199.778	238.356	492.533			199.778	91.1111	492.533
															247.289	476.078	606.737			247.289	294.489	606.737
															179.85	212.7	702.4			179.85	20.5735	702.4
															174.913	186.304	577.391			174.913	23.7689	577.391
															355.411	303.104	239.756			355.411	187.54	239.756
															180.316	200.526	581.579			180.316	36.1091	581.579
															585.375	317.883	348.092			585.375	138.308	348.092
															381.003	869.945	628.127			381.003	660.705	628.127
															193.6	242.65	509.65			193.6	92.5185	509.65
															377.778	384.556	950.556			377.778	101.706	950.556
															189.614	204.193	563.544			189.614	42.3435	563.544
															184.226	204.355	587.484			184.226	37.9153	587.484
															193.816	229.184	515.842			193.816	77.5916	515.842
															332.249	548.386	276.866			332.249	428.224	276.866
															192.882	239.412	540.765			192.882	82.2461	540.765
															257.4	483.802	446.684			257.4	337.307	446.684
															193.828	243.038	525.189			193.828	89.2938	525.189
															231.815	375.833	427.745			231.815	238.043	427.745
															206.16	284.44	412			206.16	154.633	412
															383.472	261.356	275.417			383.472	132.82	275.417
															224.116	359.827	317.965			224.116	248.595	317.965
															181.102	209.898	559.898			181.102	50.3341	559.898
															416.65	305.65	274.05			416.65	171.788	274.05
															214.319	339.232	328.159			214.319	227.321	328.159
															218.75	340.9	323.75			218.75	229.25	323.75
															191.233	243.913	501.524			191.233	96.0529	501.524
															354	258.2	317.75			354	124.938	317.75
															189.28	234.12	497.92			189.28	87.4208	497.92
															441	331.452	285.387			441	190.843	285.387
															576.927	296.839	267.176			576.927	137.311	267.176
															212.263	374.263	272.368			212.263	275.534	272.368
															227.516	364.452	268.984			227.516	263.908	268.984
															244.201	431.105	224.711			244.201	337.907	224.711
															217.267	343.222	315.911			217.267	233.627	315.911
															209.45	330.45	349.55			209.45	214.447	349.55
															201.66	293.931	573.401			201.66	127.767	573.401
															238.521	267.292	453.062			238.521	122.539	453.062
															229.85	365.5	268.2			229.85	264.74	268.2
															267.693	542.579	248.081			267.693	440.013	248.081
															233.072	401.67	253.659			233.072	303.706	253.659
															406.005	261.949	349.453			406.005	112.554	349.453
															1645.04	1059.34	880.884			1645.04	577.078	880.884
															190.5	225.708	521.875			190.5	73.2917	521.875
															803.067	564.357	640.452			803.067	280.532	640.452
															361.333	357.556	499.852			361.333	181.163	499.852
															303.133	465.733	419.144			303.133	317.797	419.144
															213.926	241.37	484			213.926	93.6826	484
															236.287	387.582	273.166			236.287	284.585	273.166
															422.773	497.136	647.129			422.773	276.425	647.129
															510.937	478.287	845.498			510.937	196.963	845.498
															227.765	258.441	457.059			227.765	114.597	457.059
															587.895	348.931	369.605			587.895	163.98	369.605
															304.854	311.803	567.342			304.854	129.489	567.342
															533.818	357.589	264.882			533.818	205.917	264.882
															433.523	793.285	789.261			433.523	538.056	789.261
															200.712	209.53	531.189			200.712	53.2355	531.189
															370.664	221.72	336.832			370.664	81.2358	336.832
															727.099	798.605	493.432			727.099	561.509	493.432
															772.039	661.366	674.332			772.039	375.023	674.332
															712.378	794.859	476.2			712.378	564.229	476.2
															330.748	298.718	283.387			330.748	177.312	283.387
															328.394	707.617	245.526			328.394	595.319	245.526
															217.9	215.645	519.986			217.9	59.0052	519.986
															1343.87	1452.77	1827.8			1343.87	803.918	1827.8
															202.821	282.75	471.143			202.821	139.908	471.143
															346.062	322.094	399.812			346.062	171.307	399.812
															501.964	446.992	341.135			501.964	283.197	341.135
															352.21	400.308	474.806			352.21	231.227	474.806
															513.625	481.967	478.015			513.625	284.707	478.015
															346.819	241.936	310.521			346.819	111.557	310.521
															244.215	424.925	319.502			244.215	309.923	319.502
															365.455	251.424	303.485			365.455	119.495	303.485
															209.714	202.971	511.086			209.714	49.7698	511.086
															189.429	232.443	500.157			189.429	85.204	500.157
															189.81	226.667	500.333			189.81	79.3227	500.333
															210.294	206.945	489.752			210.294	58.5521	489.752
															191.176	237.971	503.706			191.176	89.6187	503.706
															325.577	246.538	361.192			325.577	108.116	361.192
															250.506	435.173	405.327			250.506	299.362	405.327
															246.477	251.997	673.901			246.477	55.0987	673.901
															273.593	468.84	616.386			273.593	280.56	616.386
															484.146	274.976	272.634			484.146	129.965	272.634
															228.594	341.375	308.062			228.594	231.66	308.062
															228.647	218.294	548.412			228.647	53.2893	548.412
															233.959	314.041	456.461			233.959	169.282	456.461
															190.483	243.767	509.75			190.483	94.1424	509.75
															235.18	289.361	465.052			235.18	142.418	465.052
															190.103	239.828	501.897			190.103	92.0742	501.897
															392.275	235.604	282.906			392.275	103.849	282.906
															1639.19	1604.95	1119.47			1639.19	1068.81	1119.47
															195.989	249.633	516.756			195.989	97.461	516.756
															181.355	221.816	542.773			181.355	66.1479	542.773
															193.098	244.805	561.195			193.098	82.9035	561.195
															188.707	242.878	510.073			188.707	93.481	510.073
															200.282	269.262	522.127			200.282	115.125	522.127
															389.426	376.85	710.461			389.426	147.242	710.461
															180.008	210.01	735.726			180.008	10.1917	735.726
															349.346	240.577	311.769			349.346	109.481	311.769
															183.47	225.455	526.545			183.47	73.1598	526.545
															787.094	349.639	294.72			787.094	148.047	294.72

## Sheet: Figure 4
	Figure 4c												Figure 4d
	Distribution index	Percentage of immune cells											R	G	B
	1	0	0	0	0	0	0	0	0	0	0		53	60	117
	0.95	0.00763359	0	0.00970874	0	0.00943396	0	0	0.00900901	0	0.00813008		96	53	108
	0.9	0.00763359	0.00854701	0.00970874	0.010101	0.0188679	0	0	0.018018	0	0.00813008		29	40	120
	0.85	0.00763359	0.00854701	0.0194175	0	0.00943396	0.00943396	0	0.027027	0	0.00813008		44	59	170
	0.8	0.0152672	0.00854701	0.00970874	0.010101	0	0	0.0173913	0.00900901	0.0183486	0.0162602		68	70	105
	0.75	0.0152672	0.00854701	0.0194175	0.020202	0.00943396	0.0188679	0.0173913	0.00900901	0.0183486	0.00813008		32	46	100
	0.7	0.00763359	0.00854701	0.0194175	0.030303	0.00943396	0.00943396	0.026087	0.018018	0.00917431	0.0162602		64	43	125
	0.65	0.0229008	0.034188	0.00970874	0	0.00943396	0.00943396	0.0173913	0.018018	0.0366972	0.0325203		39	36	110
	0.6	0.0152672	0.042735	0.0194175	0.010101	0.0283019	0.0283019	0.0173913	0.00900901	0.0183486	0.0325203		41	50	129
	0.55	0.0229008	0.017094	0.038835	0.030303	0.0283019	0.0471698	0.0521739	0.027027	0.0275229	0.0243902		86	63	61
	0.5	0.0305344	0.042735	0.0485437	0.030303	0.0754717	0.0471698	0.026087	0.018018	0.0458716	0.0406504		43	49	205
	0.45	0.0305344	0.042735	0.0582524	0.0606061	0.0660377	0.0377358	0.0608696	0.0540541	0.0366972	0.0813008		51	58	152
	0.4	0.0458015	0.0512821	0.0776699	0.0707071	0.0849057	0.0471698	0.0521739	0.045045	0.0825688	0.0650407		52	63	129
	0.35	0.0610687	0.102564	0.0776699	0.0707071	0.0754717	0.0754717	0.0608696	0.0630631	0.0917431	0.0650407		41	49	166
	0.3	0.10687	0.0854701	0.0873786	0.0707071	0.0754717	0.0754717	0.0782609	0.0900901	0.100917	0.0731707		54	53	107
	0.25	0.0916031	0.102564	0.0873786	0.0707071	0.0849057	0.0754717	0.104348	0.0810811	0.110092	0.138211		67	50	130
	0.2	0.10687	0.128205	0.106796	0.10101	0.0754717	0.122642	0.113043	0.117117	0.0917431	0.105691		70	60	52
	0.15	0.114504	0.0940171	0.116505	0.151515	0.103774	0.160377	0.147826	0.0900901	0.110092	0.113821		48	39	136
	0.1	0.137405	0.0854701	0.0970874	0.181818	0.122642	0.150943	0.130435	0.144144	0.119266	0.105691		38	39	141
	0.05	0.152672	0.128205	0.0873786	0.0808081	0.113208	0.0849057	0.0782609	0.153153	0.0825688	0.0569106		55	56	113
													79	69	69
													41	105	255
													46	55	104
													50	85	244
													60	55	106
													47	59	100
													51	49	85
													65	61	92
													43	52	109
													71	100	218
													36	50	77
													63	94	237
													41	50	175
													70	72	190
													32	42	92
													32	48	111
													121	67	98
													36	45	104
													30	48	165
													21	39	138
													48	50	135
													46	54	117
													68	54	87
													73	47	90
													42	62	140
													40	53	134
													123	97	131
													70	42	88
													67	97	240
													71	69	164
													44	50	125
													34	51	112
													39	54	114
													112	96	174
													72	41	87
													74	73	185
													41	54	111
													40	49	113
													133	48	42
													32	58	143
													77	70	213
													94	73	68
													54	61	139
													28	46	134
													60	70	190
													76	75	162
													67	76	164
													47	60	183
													156	96	73
													46	54	100
													64	46	133
													51	54	191
													36	52	117
													78	50	91
													56	106	253
													68	91	246
													25	41	148
													38	49	97
													26	46	102
													91	80	73
													121	51	46
													43	51	110
													76	50	106
													131	39	37
													156	38	35
													103	61	233
													113	77	175
													139	40	31
													42	58	118
													56	56	100
													127	40	32
													64	53	94
													168	53	53
													43	44	123
													42	46	105
													44	54	152
													27	44	159
													152	45	43
													225	73	76
													44	62	127
													69	71	75
													61	50	98
													145	41	40
													53	50	79
													47	51	107
													21	30	102
													33	47	85
													174	45	39
													115	76	128
													49	55	193
													98	70	161
													110	77	95
													79	90	237
													81	100	247
													95	83	166
													64	61	179
													48	92	255
													102	77	78
													56	43	111
													69	65	108
													39	47	124
													111	98	255
													21	38	76
													48	67	201
													41	54	182
													81	52	161
													101	65	197
													111	72	179
													137	120	185
													38	60	135
													134	104	98
													93	63	185
													63	55	135
													50	41	110
													28	49	114
													18	39	202
													88	79	154
													30	47	122
													188	72	94
													56	52	176
													80	46	113
													56	52	103
													36	37	87
													88	86	128
													41	41	71
													65	43	141
													46	108	255
													40	94	254
													73	62	67
													59	55	61
													94	89	103
													47	54	118
													60	64	63
													103	79	67
													100	87	149
													33	40	160
													58	62	93
													120	64	159
													48	46	89
													31	35	117
													89	61	169
													86	68	75
													71	66	63
													77	59	73
													50	37	52
													72	67	113
													23	44	163
													66	87	104
													40	68	114
													68	54	61
													77	49	84
													54	106	255
													192	86	131
													39	46	83
													33	51	114
													66	71	76
													93	71	59
													62	50	62
													122	83	72
													98	72	70
													61	51	64
													44	39	87
													27	42	78
													68	57	56
													150	97	73
													48	57	110
													29	51	133
													74	50	110
													39	52	128
													73	74	67
													56	39	94
													86	29	64
													82	60	60
													97	78	74
													56	53	159
													72	47	182
													72	43	72
													93	62	53
													81	63	103
													105	74	77
													23	37	78
													24	42	83
													67	42	83
													67	50	62
													57	74	152
													63	62	78
													20	41	128
													200	43	21
													16	41	198
													77	54	49
													5	27	159
													70	76	141
													102	71	70
													68	56	59
													87	66	121
													52	65	156
													80	60	58
													93	79	69
													47	52	86
													85	73	58
													99	72	57
													53	58	101
													50	41	131
													61	58	65
													64	54	109
													24	46	117
													19	38	69
													95	93	44
													16	34	165
													40	57	92
													60	57	64
													101	78	64
													50	52	68
													20	45	115
													172	58	50
													60	61	54
													85	70	125
													28	42	125
													152	83	108
													79	59	58
													68	58	85
													74	66	73
													61	47	123
													34	92	250
													24	39	132
													87	58	90
													68	69	58
													89	56	82
													62	57	62
													54	54	61
													55	51	107
													49	47	63
													174	35	33
													111	35	27
													24	29	111
													25	39	135
													64	54	133
													47	49	102
													140	45	36
													44	65	130
													76	66	59
													55	41	98
													57	44	92
													35	46	133
													149	69	97
													89	81	123
													61	46	108
													48	83	245
													29	73	241
													36	45	83
													35	61	144
													56	43	104
													25	36	84
													33	33	66
													56	112	255
													43	55	199
													59	40	74
													80	45	88
													35	44	92
													27	28	56
													114	58	53
													117	94	195
													95	60	61
													56	55	109
													53	39	79
													21	43	125
													67	67	118
													63	59	46
													48	54	107
													26	40	99
													83	69	61
													72	43	84
													38	50	134
													88	73	54
													90	58	109
													36	47	96
													51	68	156
													57	63	120
													28	54	139
													42	47	118
													26	41	81
													152	74	96
													114	48	33
													73	42	189
													136	56	52
													21	44	228
													18	37	137
													35	48	112
													66	61	60
													33	49	122
													42	55	194
													70	91	236
													24	74	233
													65	57	80
													119	115	231
													100	55	86
													81	45	116
													114	96	255
													180	87	59
													20	40	132
													154	55	37
													54	48	106
													17	33	167
													22	40	162
													36	36	87
													72	70	69
													45	37	144
													49	53	131
													39	26	170
													66	64	59
													45	52	93
													78	76	70
													26	40	147
													79	66	65
													26	27	72
													114	34	46
													12	41	149
													38	85	232
													49	58	67
													66	39	113
													129	90	65
													61	41	88
													128	22	16
													30	50	171
													72	56	222
													43	45	118
													36	41	82
													44	37	59
													35	46	90
													128	43	50
													117	42	30
													35	45	95
													77	93	193
													40	56	133
													121	57	94
													44	52	97
													58	37	99
													46	61	153
													41	52	79
													43	61	150
													54	64	70
													28	38	153
													61	53	99
													20	41	99
													34	39	91
													39	40	101
													111	54	49
													51	67	65
													53	35	88
													61	66	171
													51	45	106
													38	57	98
													34	39	65
													61	76	221
													37	51	101
													60	63	87
													33	50	84
													32	49	97
													41	66	150
													36	46	97
													46	63	202
													164	53	106
													56	52	124
													32	61	212
													67	126	254
													44	50	89
													43	47	95
													41	65	180
													42	54	76
													78	57	106
													51	66	147
													38	48	94
													44	41	147
													72	47	70
													27	45	99
													5	28	202
													68	51	101
													30	50	130
													54	62	85
													48	42	143
													74	65	58
													140	76	55
													78	80	179
													40	52	81
													85	73	54
													29	50	98
													70	60	91
													76	87	239
													84	61	49
													52	86	116
													135	73	87
													125	87	126
													227	81	63
													66	110	227
													106	68	86
													86	97	154
													37	78	148
													76	101	190
													115	66	86
													117	71	117
													125	80	98
													105	100	168
													58	89	183
													50	59	120
													110	89	170
													130	118	94
													84	111	188
													103	89	92
													108	67	124
													75	82	168
													132	69	75
													86	93	134
													70	90	185
													94	97	164
													94	87	160
													128	86	60
													58	112	223
													104	93	174
													88	80	169
													49	79	172
													73	82	179
													114	114	210
													62	103	209
													48	77	124
													117	118	241
													83	107	223
													72	117	212
													143	81	79
													109	145	105
													114	95	156
													59	103	231
													131	83	104
													152	123	231
													132	83	148
													129	87	104
													87	87	158
													132	62	69
													111	104	105
													132	92	125
													115	91	86
													64	80	70
													127	109	182
													72	93	157
													98	99	116
													131	92	146
													122	166	205
													42	82	154
													76	102	191
													103	92	148
													87	123	206
													47	81	171
													96	94	167
													78	94	196
													126	103	146
													89	95	164
													119	99	165
													166	103	95
													179	113	132
													68	81	140
													125	168	255
													113	97	194
													83	93	71
													119	95	164
													105	87	90
													83	96	190
													117	83	56
													94	89	130
													82	110	225
													72	88	172
													61	94	174
													118	117	223
													180	87	62
													100	90	89
													45	90	161
													144	110	112
													124	94	91
													99	65	108
													61	141	236
													106	81	78
													113	85	65
													38	122	238
													130	90	65
													39	129	230
													182	98	78
													119	84	62
													35	103	230
													123	114	192
													52	88	185
													75	94	155
													126	83	61
													32	87	200
													97	95	122
													45	82	159
													168	135	90
													115	81	93
													136	180	242
													110	100	205
													52	97	202
													66	86	115
													135	92	68
													67	87	195
													117	78	86
													115	90	62
													106	112	198
													126	79	52
													202	87	99
													83	91	185
													58	120	209
													128	81	71
													138	85	60
													79	105	201
													97	95	223
													104	104	144
													65	90	181
													57	101	249
													125	119	147
													163	104	124
													124	73	79
													136	89	103
													101	93	131
													57	105	222
													41	87	243
													104	130	238
													114	135	248
													124	72	94
													119	89	182
													147	101	207
													132	87	84
													110	97	206
													250	84	88
													160	84	81
													124	89	84
													152	75	81
													54	84	197
													159	84	60
													255	79	63
													106	177	255
													39	81	206
													39	85	191
													115	76	55
													110	107	196
													61	100	227
													51	103	231
													124	81	176
													232	115	102
													91	81	78
													42	89	186
													52	79	70
													115	81	193
													116	72	163
													117	67	94
													56	85	83
													93	95	186
													114	109	234
													50	110	208
													54	102	195
													69	81	159
													127	51	72
													116	73	121
													62	83	81
													71	66	96
													97	100	221
													99	88	184
													114	109	156
													116	78	98
													111	101	198
													75	88	132
													117	127	243
													130	72	75
													44	108	221
													48	83	191
													121	99	169
													193	102	79
													118	88	101
													114	67	80
													110	68	46
													152	83	78
													130	92	83
													95	81	66
													128	119	209
													125	81	49
													105	78	62
													120	142	251
													116	94	63
													48	87	192
													108	81	65
													95	83	72
													146	84	89
													142	88	78
													116	152	255
													119	91	75
													124	103	139
													115	61	115
													117	80	59
													115	84	102
													50	81	124
													145	95	90
													104	137	255
													75	123	209
													59	93	134
													103	71	51
													118	81	110
													113	88	110
													53	94	156
													59	132	212
													100	102	136
													32	86	179
													127	83	83
													35	77	171
													124	88	116
													121	74	160
													82	99	209
													107	125	243
													121	98	121
													146	92	173
													112	60	99
													57	98	176
													34	98	245
													105	86	115
													56	104	217
													60	81	73
													95	55	64
													113	84	68
													198	97	93
													116	100	155
													118	68	49
													93	83	98
													126	84	59
													59	105	220
													65	121	231
													91	114	226
													120	89	153
													105	145	206
													48	101	191
													152	88	172
													72	103	188
													99	96	162
													133	99	128
													120	111	96
													74	85	166
													68	141	220
													114	99	148
													117	92	192
													141	112	165
													151	76	146
													83	101	225
													118	69	145
													91	95	206
													114	79	169
													181	104	114
													153	101	103
													121	90	97
													87	83	142
													159	93	115
													112	66	106
													255	104	67
													130	99	142
													130	121	241
													121	82	60
													78	106	204
													133	109	196
													154	94	190
													51	107	246
													91	99	175
													125	134	225
													116	76	141
													130	71	117
													87	113	184
													161	100	207
													55	84	179
													89	127	213
													117	112	141
													100	84	136
													51	104	232
													83	84	193
													35	105	224
													65	123	200
													63	84	161
													111	68	139
													132	97	185
													122	76	119
													66	109	215
													105	78	87
													121	131	225
													43	111	247
													99	105	235
													119	161	210
													59	123	229
													131	78	89
													126	141	226
													55	111	199
													107	77	57
													79	78	75
													127	74	127
													126	67	119
													103	74	53
													120	127	187
													136	200	255
													251	255	255
													134	112	252
													229	229	232
													210	226	230
													139	162	230
													100	80	229
													247	230	219
													237	172	219
													127	78	215
													180	103	210
													130	147	209
													220	112	206
													234	210	202
													154	121	182
													244	196	179
													179	182	173
													33	92	173
													33	75	165
													152	82	160
													249	179	155
													34	69	155
													145	96	155
													195	106	150
													171	122	147
													221	161	145
													93	75	145
													197	117	140
													176	162	137
													255	248	133
													118	88	130
													63	65	128
													57	87	125
													55	57	123
													57	55	119
													10	22	116
													14	45	112
													62	56	111
													76	54	110
													217	139	109
													217	80	107
													20	16	105
													96	133	98
													23	17	96
													31	43	93
													75	58	93
													31	23	93
													54	51	92
													101	107	89
													181	150	89
													9	25	88
													106	32	86
													11	26	85
													9	23	84
													14	28	84
													81	66	84
													8	26	84
													41	45	82
													46	34	82
													137	75	80
													191	103	80
													103	41	79
													62	34	76
													30	70	76
													34	27	75
													59	35	74
													101	70	74
													7	19	74
													5	14	73
													64	35	73
													71	45	72
													149	64	72
													85	66	72
													65	39	71
													36	29	71
													47	69	70
													142	71	68
													83	75	68
													100	76	68
													71	64	66
													232	55	66
													106	73	64
													44	62	64
													60	25	62
													7	19	62
													121	32	62
													59	43	61
													13	35	60
													8	8	60
													42	59	60
													1	4	59
													16	10	58
													39	34	58
													16	47	57
													2	4	57
													20	58	57
													50	47	54
													1	3	54
													17	15	51
													48	27	51
													81	42	51
													72	40	51
													1	4	50
													3	11	50
													14	11	50
													178	75	49
													16	27	48
													1	3	48
													22	13	48
													227	103	48
													54	28	47
													5	14	47
													1	4	47
													45	20	47
													6	14	46
													34	29	46
													38	50	45
													232	220	45
													215	119	45
													15	33	45
													28	33	44
													33	38	44
													33	45	44
													17	29	43
													14	32	43
													21	36	43
													28	25	43
													51	17	42
													36	37	42
													100	35	42
													45	36	42
													11	21	42
													102	39	41
													2	4	41
													49	26	41
													0	2	41
													21	15	40
													41	18	40
													6	20	40
													24	54	39
													15	39	39
													32	38	39
													6	16	39
													74	32	39
													9	22	39
													58	73	38
													3	8	37
													1	3	37
													25	22	37
													6	20	37
													16	10	36
													32	46	36
													77	17	36
													13	37	36
													12	24	35
													29	13	35
													120	79	35
													39	41	34
													26	14	34
													9	6	33
													4	15	33
													76	39	32
													5	9	32
													42	22	32
													6	17	32
													28	13	32
													26	19	31
													116	38	31
													7	19	30
													18	9	30
													19	8	30
													6	12	30
													6	14	29
													44	52	29
													19	13	29
													5	15	29
													40	28	28
													51	40	28
													52	25	28
													15	13	28
													9	13	28
													84	25	28
													7	17	27
													19	25	27
													86	34	27
													8	19	26
													15	35	26
													71	21	25
													5	9	25
													8	28	25
													67	46	25
													8	23	25
													15	39	25
													18	16	25
													61	16	24
													18	49	24
													10	19	24
													7	23	24
													101	54	24
													18	41	23
													41	20	23
													77	43	23
													22	18	23
													11	21	23
													18	8	22
													34	43	22
													28	14	22
													69	26	22
													56	12	22
													9	25	22
													9	12	21
													85	19	21
													38	12	21
													51	16	21
													55	19	21
													7	15	21
													70	43	21
													4	12	21
													12	30	20
													16	10	20
													10	12	20
													24	24	20
													19	10	20
													150	54	20
													16	14	20
													71	17	19
													140	59	19
													87	45	19
													44	14	19
													40	16	19
													11	24	19
													49	15	18
													27	21	18
													31	10	18
													6	18	18
													9	13	18
													35	13	18
													13	22	18
													27	15	18
													51	27	17
													21	10	17
													25	13	17
													60	46	17
													56	13	17
													19	9	17
													27	71	17
													35	11	17
													18	19	16
													27	33	16
													36	17	16
													11	33	0
													19	41	1
													72	54	1
													15	51	2
													70	50	2
													6	52	2
													21	32	2
													3	60	4
													3	53	4
													185	134	5
													8	65	5
													4	44	6
													15	35	7
													24	43	7
													148	90	9
													42	55	11
													51	57	11
													18	42	11
													20	62	14
													9	49	18
													12	74	20
													29	58	21
													91	47	22
													30	40	22
													14	77	24
													76	88	24
													41	79	26
													70	91	28
													53	90	28
													112	86	28
													17	84	30
													6	44	31
													35	54	31
													55	81	32
													119	79	32
													41	60	32
													34	50	33
													71	85	34
													29	50	34
													4	42	35
													0	85	36
													32	49	36
													73	56	39
													161	118	40
													107	90	40
													16	49	42
													11	60	42
													51	81	44
													76	47	46
													151	165	49
													71	122	49
													24	66	52
													1	38	53
													45	73	53
													1	58	53
													66	148	58
													187	95	67
													187	154	69
													46	69	70
													32	71	71
													27	70	79
													25	72	83
													27	102	85
													33	80	88
													88	103	90
													146	177	97
													167	132	100
													63	90	105
													141	137	107
													165	121	110
													115	111	115
													4	84	115
													122	97	120
													3	90	125
													3	107	133
													149	197	133
													124	136	142
													100	162	169
													150	118	170
													97	93	175
													70	95	189
													109	177	190
													180	241	190
													149	192	133
													146	172	97
													109	172	190
													151	160	49
													100	157	169
													187	149	69
													66	143	58
													141	132	107
													124	131	142
													185	129	5
													167	127	100
													71	117	49
													165	116	110
													150	113	170
													161	113	40
													115	106	115
													3	102	133
													88	98	90
													27	97	85
													122	92	120
													70	90	189
													187	90	67
													97	88	175
													70	86	28
													107	85	40
													63	85	105
													148	85	9
													3	85	125
													53	85	28
													76	83	24
													112	81	28
													71	80	34
													0	80	36
													4	79	115
													17	79	30
													51	76	44
													55	76	32
													33	75	88
													41	74	26
													119	74	32
													14	72	24
													12	69	20
													45	68	53
													25	67	83
													32	66	71
													27	65	79
													46	64	70
													24	61	52
													8	60	5
													20	57	14
													41	55	32
													11	55	42
													3	55	4
													29	53	21
													1	53	53
													51	52	11
													73	51	39
													42	50	11
													72	49	1
													35	49	31
													3	48	4
													6	47	2
													15	46	2
													34	45	33
													70	45	2
													29	45	34
													32	44	36
													16	44	42
													9	44	18
													76	42	46
													91	42	22
													6	39	31
													4	39	6
													24	38	7
													18	37	11
													4	37	35
													19	36	1
													30	35	22
													1	33	53
													15	30	7
													11	28	0
													21	27	2
													152	192	148
													149	172	112
													112	172	205
													154	160	64
													103	157	184
													190	149	84
													69	143	73
													144	132	122
													127	131	157
													188	129	20
													170	127	115
													74	117	64
													168	116	125
													153	113	185
													164	113	55
													118	106	130
													6	102	148
													91	98	105
													30	97	100
													125	92	135
													73	90	204
													190	90	82
													100	88	190
													73	86	43
													110	85	55
													66	85	120
													151	85	24
													6	85	140
													56	85	43
													79	83	39
													115	81	43
													74	80	49
													3	80	51
													7	79	130
													20	79	45
													54	76	59
													58	76	47
													36	75	103
													44	74	41
													122	74	47
													17	72	39
													15	69	35
													48	68	68
													28	67	98
													35	66	86
													30	65	94
													49	64	85
													27	61	67
													11	60	20
													23	57	29
													44	55	47
													14	55	57
													6	55	19
													32	53	36
													4	53	68
													54	52	26
													76	51	54
													45	50	26
													75	49	16
													38	49	46
													6	48	19
													9	47	17
													18	46	17
													37	45	48
													73	45	17
													32	45	49
													35	44	51
													19	44	57
													12	44	33
													79	42	61
													94	42	37
													9	39	46
													7	39	21
													27	38	22
													21	37	26
													7	37	50
													22	36	16
													33	35	37
													4	33	68
													18	30	22
													14	28	15
													24	27	17
													155	195	148
													152	175	112
													115	175	205
													157	163	64
													106	160	184
													193	152	84
													72	146	73
													147	135	122
													130	134	157
													191	132	20
													173	130	115
													77	120	64
													171	119	125
													156	116	185
													167	116	55
													121	109	130
													9	105	148
													94	101	105
													33	100	100
													128	95	135
													76	93	204
													193	93	82
													103	91	190
													76	89	43
													113	88	55
													69	88	120
													154	88	24
													9	88	140
													59	88	43
													82	86	39
													118	84	43
													77	83	49
													6	83	51
													10	82	130
													23	82	45
													57	79	59
													61	79	47
													39	78	103
													47	77	41
													125	77	47
													20	75	39
													18	72	35
													51	71	68
													31	70	98
													38	69	86
													33	68	94
													52	67	85
													30	64	67
													14	63	20
													26	60	29
													47	58	47
													17	58	57
													9	58	19
													35	56	36
													7	56	68
													57	55	26
													79	54	54
													48	53	26
													78	52	16
													41	52	46
													9	51	19
													12	50	17
													21	49	17
													40	48	48
													76	48	17
													35	48	49
													38	47	51
													22	47	57
													15	47	33
													82	45	61
													97	45	37
													12	42	46
													10	42	21
													30	41	22
													24	40	26
													10	40	50
													25	39	16
													36	38	37
													7	36	68
													21	33	22
													17	31	15
													27	30	17
													158	196	148
													155	176	112
													118	176	205
													160	164	64
													109	161	184
													196	153	84
													75	147	73
													150	136	122
													133	135	157
													194	133	20
													176	131	115
													80	121	64
													174	120	125
													159	117	185
													170	117	55
													124	110	130
													12	106	148
													97	102	105
													36	101	100
													131	96	135
													79	94	204
													196	94	82
													106	92	190
													79	90	43
													116	89	55
													72	89	120
													157	89	24
													12	89	140
													62	89	43
													85	87	39
													121	85	43
													80	84	49
													9	84	51
													13	83	130
													26	83	45

## Sheet: Figure S1
Figure S1a										Figure S1b
wavelength	mTFP ex	mTFP em	mCerulean3 ex	mCerulean3 em	mTurquoise2 em	mTurquoise2 ex	LSSmOrange ex	LSSmOrange em		wavelength	LSSmOrange ex	LSSmOrange em	LSS-mKate1 ex	LSS-mKate1 em	mBeRFP ex	mBeRFP em	mKeima ex	mKeima em
250	0.4465									332	0.0194		0.1085
251	0.4658									333	0.0222		0.1116
252	0.4923									334	0.025		0.1128
253	0.5169									335	0.0278		0.1099
254	0.5413									336	0.0306		0.1088
255	0.5671									337	0.0334		0.108
256	0.5915									338	0.0361		0.1094
257	0.6161									339	0.0389		0.1061
258	0.6465									340	0.0416		0.1068
259	0.6775									341	0.0443		0.1098
260	0.7131									342	0.0472		0.1129
261	0.7447									343	0.0506		0.1148
262	0.7776									344	0.0547		0.1139
263	0.8077									345	0.0595		0.1136
264	0.8429									346	0.0648		0.1172
265	0.8682									347	0.0701		0.1213
266	0.891									348	0.0751		0.1249
267	0.9163									349	0.0796		0.1255
268	0.9397									350	0.0838		0.1294				0.1357
269	0.9656									351	0.0879		0.1329				0.138
270	0.9844									352	0.0922		0.1356		0.1017		0.1404
271	0.9973									353	0.0968		0.138		0.105		0.1434
272	1									354	0.1016		0.1436		0.1087		0.1464
273	0.9943									355	0.1066		0.148		0.1126		0.1501
274	0.9789									356	0.112		0.1577		0.1166		0.1537
275	0.9591									357	0.1176		0.1635		0.1209		0.1583
276	0.9412									358	0.1234		0.1733		0.1257		0.1629
277	0.9202									359	0.1291		0.1824		0.1312		0.1691
278	0.8975									360	0.1353		0.193		0.1366		0.1752
279	0.8606									361	0.1423		0.2009		0.1417		0.1816
280	0.8033									362	0.1502		0.2081		0.1468		0.188
281	0.7214									363	0.159		0.2144		0.1523		0.1958
282	0.6414									364	0.1687		0.2252		0.1584		0.2036
283	0.5636									365	0.179		0.2332		0.1648		0.2114
284	0.4962									366	0.1896		0.2457		0.1715		0.219
285	0.4339									367	0.1998		0.2585		0.1782		0.2285
286	0.3802									368	0.21		0.2694		0.1847		0.2379
287	0.3292									369	0.2201		0.2765		0.1911		0.2463
288	0.2819									370	0.2299		0.2862		0.1978		0.2547
289	0.2339									371	0.2393		0.2898		0.205		0.2635
290	0.1969									372	0.2488		0.2944		0.2124		0.2724
291	0.1673									373	0.2585		0.3022		0.2195		0.2823
292	0.1415									374	0.2688		0.3114		0.2267		0.2921
293	0.1178									375	0.2799		0.3219		0.2343		0.3018
294	0.1005									376	0.2917		0.334		0.2421		0.3115
295	0.0856									377	0.304		0.3496		0.25		0.3224
296	0.0736									378	0.3164		0.3569		0.2584		0.3332
297	0.0638									379	0.3287		0.3623		0.2673		0.343
298	0.0573									380	0.341		0.3711		0.2765		0.3527
299	0.0522									381	0.3535		0.3775		0.2856		0.3659
300	0.0488					0.2484				382	0.3665		0.3896		0.295		0.3792
301	0.0462					0.2266				383	0.3803		0.4024		0.3048		0.3927
302	0.045					0.2048				384	0.3942		0.4135		0.3143		0.4063
303	0.0442					0.1852				385	0.4077		0.427		0.3235		0.4202
304	0.0435					0.1634				386	0.4205		0.4358		0.3331		0.434
305	0.043					0.1482				387	0.4329		0.4486		0.3431		0.4477
306	0.0425					0.1329				388	0.4455		0.4539		0.3532		0.4614
307	0.0417					0.1242				389	0.4587		0.4559		0.3638		0.4765
308	0.0402					0.1133				390	0.4728		0.4684		0.3753		0.4915
309	0.0387					0.1068				391	0.4876		0.4824		0.3864		0.505
310	0.037					0.098				392	0.5029		0.4958		0.3973		0.5184
311	0.0354					0.0937				393	0.5183		0.5109		0.4087		0.5328
312	0.0334					0.0871				394	0.5336		0.5262		0.42		0.5472
313	0.0322					0.0828				395	0.5489		0.5419		0.4316		0.5604
314	0.0306					0.0806				396	0.5638		0.5528		0.4442		0.5736
315	0.0301					0.0763				397	0.5783		0.5667		0.4568		0.5896
316	0.0297					0.0741				398	0.5926		0.5732		0.4683		0.6056
317	0.0294					0.0741				399	0.607		0.5823		0.4798		0.6205
318	0.0292					0.0697				400	0.6218		0.5987		0.4911		0.6353
319	0.0286					0.0654				401	0.6368		0.6127		0.5021		0.6534
320	0.0271					0.0654				402	0.6519		0.6268		0.5128		0.6715
321	0.0253					0.0632				403	0.6672		0.6427		0.5229		0.6837
322	0.023					0.0588				404	0.6824		0.6561		0.5338		0.6958
323	0.0203					0.061				405	0.6979		0.6715		0.5467		0.7108
324	0.0181					0.0588				406	0.7137		0.6826		0.5611		0.7258
325	0.0168					0.0588				407	0.7298		0.6965		0.5754		0.739
326	0.0154					0.0566				408	0.7458		0.7105		0.5887		0.7522
327	0.0148					0.0545				409	0.7618		0.7195		0.6016		0.7668
328	0.0145					0.0545				410	0.7773		0.7302		0.6154		0.7813
329	0.0136					0.0545				411	0.7921		0.746		0.6311		0.7931
330	0.0131					0.0523				412	0.8063		0.7626		0.6467		0.8049
331	0.0133					0.0523				413	0.8193		0.7782		0.6599		0.8177
332	0.0129					0.0523	0.0194			414	0.8311		0.7918		0.6742		0.8305
333	0.0122					0.0501	0.0222			415	0.8419		0.8013		0.6887		0.8388
334	0.012					0.0501	0.025			416	0.852		0.8097		0.7041		0.847
335	0.0115					0.0501	0.0278			417	0.862		0.8209		0.7174		0.8598
336	0.0115					0.0501	0.0306			418	0.8718		0.8326		0.7283		0.8725
337	0.0115					0.0523	0.0334			419	0.8815		0.831		0.7458		0.8815
338	0.0113					0.0501	0.0361			420	0.8911		0.8423		0.7598		0.8905
339	0.0113					0.0479	0.0389			421	0.9004		0.851		0.773		0.8984
340	0.0113					0.0479	0.0416			422	0.9093		0.869		0.785		0.9063
341	0.0113					0.0501	0.0443			423	0.9179		0.8848		0.7959		0.918
342	0.012					0.0479	0.0472			424	0.9264		0.8943		0.8068		0.9296
343	0.0122					0.0501	0.0506			425	0.9348		0.8952		0.8178		0.9362
344	0.0124					0.0479	0.0547			426	0.9433		0.9051		0.8289		0.9427
345	0.0129					0.0479	0.0595			427	0.952		0.9124		0.84		0.949
346	0.0133					0.0523	0.0648			428	0.9604		0.9164		0.8511		0.9554
347	0.0138					0.0501	0.0701			429	0.9684		0.9213		0.8622		0.9611
348	0.0145					0.0523	0.0751			430	0.9761		0.9354		0.873		0.9669
349	0.0151					0.0523	0.0796			431	0.9829		0.9415		0.8836		0.9729
350	0.0154					0.0545	0.0838			432	0.9885		0.9643		0.8938		0.9789
351	0.0161					0.0566	0.0879			433	0.9926		0.9734		0.9032		0.9832
352	0.0168					0.0545	0.0922			434	0.9955		0.9797		0.9124		0.9874
353	0.0168					0.0545	0.0968			435	0.9978		0.9836		0.9222		0.9921
354	0.0175					0.0566	0.1016			436	0.9994		0.9943		0.9322		0.9968
355	0.0186					0.0588	0.1066			437	1		0.9967		0.9423		0.9964
356	0.0198					0.0588	0.112			438	0.9999		0.9925		0.9517		0.9959
357	0.0204					0.0632	0.1176			439	0.9984		0.9984		0.9598		0.998
358	0.0221					0.0632	0.1234			440	0.9951		0.9973		0.9663		1
359	0.0228					0.0632	0.1291			441	0.9902		0.9934		0.9715		0.9991
360	0.0241					0.0632	0.1353			442	0.9841		0.9935		0.9761		0.9982
361	0.0253					0.0654	0.1423			443	0.9774		0.9886		0.9801		0.9947
362	0.0267					0.0675	0.1502			444	0.9702		0.981		0.9834		0.9911
363	0.0279					0.0697	0.159			445	0.9621		0.987		0.9858		0.9844
364	0.0294					0.0719	0.1687			446	0.9534		0.9926		0.9871		0.9777
365	0.0311					0.0741	0.179			447	0.9443		0.9926		0.988		0.9698
366	0.0329					0.0763	0.1896			448	0.9348		0.9971		0.9904		0.9619
367	0.0352					0.0806	0.1998			449	0.9255		1		0.9949		0.953
368	0.037					0.0828	0.21			450	0.9162		0.9959		0.999		0.944
369	0.0389					0.0871	0.2201			451	0.9062		0.9942		1		0.9342
370	0.041					0.0915	0.2299			452	0.8956		0.9917		0.9953		0.9244
371	0.0435					0.098	0.2393			453	0.8841		0.9821		0.9848		0.916
372	0.0458					0.1024	0.2488			454	0.872		0.972		0.9735		0.9075
373	0.0488					0.1089	0.2585			455	0.8593		0.9661		0.9627		0.8965
374	0.0515					0.1155	0.2688			456	0.8468		0.9553		0.9467		0.8854
375	0.054					0.1198	0.2799			457	0.8356		0.9422		0.9303		0.8748
376	0.0573					0.1264	0.2917			458	0.8251		0.9375		0.9184		0.8643
377	0.0605					0.1329	0.304			459	0.8128		0.9369		0.9065		0.8512
378	0.0635					0.1416	0.3164			460	0.7981		0.9324	0.0001	0.8963		0.8381
379	0.0674		0.2264			0.1482	0.3287			461	0.7813		0.9342	0	0.8902		0.8219
380	0.0709		0.2359			0.1547	0.341			462	0.7623		0.9309	0	0.8887		0.8056
381	0.0746		0.2455			0.1634	0.3535			463	0.7416		0.9278	0.0001	0.8886		0.788
382	0.0787		0.255			0.1721	0.3665			464	0.7213		0.9316	0.0001	0.8879		0.7704
383	0.0831		0.2646			0.183	0.3803			465	0.7017		0.9254	0.0001	0.8881		0.75
384	0.0874		0.2725			0.1939	0.3942			466	0.6794		0.9065	0.0002	0.8906		0.7296
385	0.0925		0.2802			0.2026	0.4077			467	0.6546		0.8823	0.0002	0.8945		0.7137
386	0.0973		0.288			0.2135	0.4205			468	0.6268		0.8548	0.0002	0.8976		0.6978
387	0.102		0.2957			0.22	0.4329			469	0.5962		0.8366	0.0004	0.8949		0.678
388	0.1075		0.3035			0.2331	0.4455			470	0.5645	0.0184	0.807	0.0005	0.8828		0.6582
389	0.1131		0.3129			0.2484	0.4587			471	0.531	0.0184	0.7809	0.0007	0.867		0.6362
390	0.1187		0.3271			0.2571	0.4728			472	0.4997	0.0184	0.7558	0.0007	0.8484		0.6142
391	0.1249		0.3413			0.268	0.4876			473	0.4692	0.0184	0.7362	0.0008	0.8348		0.5948
392	0.1311		0.3554			0.281	0.5029			474	0.438	0.0184	0.7235	0.0013	0.8159		0.5754
393	0.1376		0.3692			0.2941	0.5183			475	0.4086	0.0184	0.7028	0.0014	0.8002		0.5514
394	0.1452		0.3827			0.3094	0.5336			476	0.3803	0.0184	0.6814	0.0016	0.7764		0.5274
395	0.1523		0.3963			0.3203	0.5489			477	0.3528	0.0184	0.6586	0.0018	0.7507		0.4976
396	0.1606		0.4098			0.3355	0.5638			478	0.3278	0.0184	0.6351	0.0021	0.7248		0.4678
397	0.1684		0.4233			0.3508	0.5783			479	0.3029	0.0184	0.6193	0.0026	0.7028		0.4425
398	0.1769		0.4369			0.3682	0.5926			480	0.2792	0.0184	0.6015	0.0032	0.681		0.4172
399	0.1866		0.4504			0.3856	0.607			481	0.2561	0.0184	0.5842	0.0035	0.6604	0.0106	0.3972
400	0.195		0.4692			0.4009	0.6218			482	0.2344	0.0184	0.5636	0.0043	0.6394	0.0115	0.3771
401	0.2045		0.4938			0.4183	0.6368			483	0.2146	0.0184	0.5354	0.0047	0.618	0.0124	0.3574
402	0.2156		0.5184			0.4379	0.6519			484	0.1964	0.0184	0.5125	0.0054	0.5891	0.0132	0.3376
403	0.2254		0.5377			0.4575	0.6672			485	0.1789	0.0184	0.4779	0.0062	0.5582	0.0139	0.3193
404	0.2362		0.5566			0.4771	0.6824			486	0.163	0.0184	0.4568	0.0077	0.527	0.0146	0.3009
405	0.248		0.5755			0.4967	0.6979			487	0.1477	0.0184	0.4266	0.008	0.4969	0.0152	0.2818
406	0.2593		0.5922			0.5142	0.7137			488	0.1327	0.0184	0.4011	0.0082	0.4667	0.0158	0.2626
407	0.2717		0.6086			0.5338	0.7298			489	0.1188	0.0184	0.3781	0.0099	0.4401	0.0163	0.246
408	0.2834		0.625			0.5512	0.7458			490	0.107	0.0184	0.3592	0.0111	0.4181	0.0168	0.2293
409	0.2954		0.6414			0.5664	0.7618			491	0.0971	0.0184	0.3375	0.0123	0.3941	0.0173	0.2142
410	0.3085		0.6612			0.5839	0.7773			492	0.0885	0.0184	0.3117	0.0126	0.3751	0.0177	0.1991
411	0.32		0.682			0.6013	0.7921			493	0.0806	0.0183	0.2897	0.0144	0.3526	0.0181	0.1868
412	0.3262		0.7028			0.6166	0.8063			494	0.0735	0.0184	0.2709	0.0161	0.3328	0.0184	0.1746
413	0.3503		0.723			0.634	0.8193			495	0.0672	0.0185	0.2446	0.0173	0.3108	0.0188	0.1645
414	0.3638		0.7411			0.6492	0.8311			496	0.0618	0.0187	0.2257	0.0182	0.2902	0.0191	0.1545
415	0.3782		0.7592			0.6601	0.8419			497	0.0568	0.0189	0.203	0.0201	0.2694	0.0194	0.1434
416	0.3922		0.7785			0.6776	0.852			498	0.0525	0.0192	0.1839	0.0215	0.2504	0.0197	0.1323
417	0.4063		0.8047			0.695	0.862			499	0.0488	0.0195	0.1674	0.0234	0.2397	0.0199	0.1249
418	0.4217		0.8297			0.7146	0.8718			500	0.0455	0.0198	0.1527	0.0249	0.2213	0.0201	0.1174
419	0.4367		0.8442			0.7342	0.8815			501	0.0424	0.0201	0.1361	0.0267	0.2092	0.0204	0.111
420	0.4525		0.8586			0.7516	0.8911			502	0.0394	0.0203	0.1229	0.0284	0.2007	0.0207	0.1046
421	0.4693		0.8737			0.7756	0.9004			503	0.0363	0.0206	0.1156	0.0288	0.1899	0.0211	0.0994
422	0.4854		0.8892			0.793	0.9093			504	0.0335	0.0209	0.1072	0.0312	0.1805	0.0216	0.0943
423	0.5045		0.9047			0.8148	0.9179			505	0.031	0.0212	0.0965	0.033	0.1725	0.0221	0.0903
424	0.5218		0.9202			0.8388	0.9264			506	0.0288	0.0215	0.0874	0.0347	0.1656	0.0226	0.0864
425	0.5392		0.9373			0.8606	0.9348			507	0.0268	0.0218	0.0777	0.0362	0.1598	0.023	0.0837
426	0.5599		0.9545			0.8824	0.9433			508	0.0251	0.022	0.0703	0.0369	0.1548	0.0234	0.081
427	0.5788		0.9681			0.9063	0.952			509	0.0238	0.0223	0.0635	0.0396	0.1505	0.0237	0.0787
428	0.5995		0.9762			0.9259	0.9604			510		0.0226	0.057	0.0413	0.1471	0.0242	0.0764
429	0.6196		0.9842			0.9455	0.9684			511		0.0229	0.0515	0.0433	0.1446	0.0247	0.0742
430	0.639		0.9921			0.9608	0.9761			512		0.0232	0.0468	0.0433	0.143	0.0254	0.0721
431	0.6605		1			0.9739	0.9829			513		0.0235	0.0429	0.0453	0.1419	0.0261	0.0703
432	0.6805		0.9983			0.9847	0.9885			514		0.0238	0.0397	0.0473	0.1403	0.0267	0.0685
433	0.7015		0.9934			0.9913	0.9926			515		0.0241	0.0344	0.0483	0.1376	0.0271	0.0674
434	0.7196		0.9885	0.0068		0.9978	0.9955			516		0.0243	0.0318	0.0517	0.1343	0.0274	0.0664
435	0.738		0.9837	0.0078		1	0.9978			517		0.0246	0.0277	0.0526	0.131	0.0276	0.065
436	0.7566		0.9786	0.0088		0.9935	0.9994			518		0.0249	0.0261	0.0524	0.1278	0.0279	0.0637
437	0.7725		0.9689	0.0097		0.9891	1			519		0.0253	0.0246	0.0549	0.1246	0.0281	0.0636
438	0.789		0.9593	0.0107		0.9826	0.9999			520		0.0258	0.0241	0.0572	0.1215	0.0285	0.0635
439	0.8025		0.95	0.0117		0.9717	0.9984			521		0.0264		0.0585	0.1186	0.029	0.0635
440	0.8144		0.9412	0.0126		0.963	0.9951			522		0.027		0.0594	0.1158	0.0295	0.0635
441	0.8264		0.9324	0.0136	0.012	0.9521	0.9902			523		0.0277		0.0598	0.1132	0.03	0.0638
442	0.8355		0.9236	0.0166	0.0133	0.9412	0.9841			524		0.0285		0.0625	0.1108	0.0305	0.0642
443	0.8443		0.9172	0.0199	0.0149	0.9325	0.9774			525		0.0292		0.0648	0.1084	0.031	0.0645
444	0.8516		0.9203	0.0231	0.0164	0.9259	0.9702			526		0.0298		0.0654	0.1062	0.0314	0.0649
445	0.8576		0.9234	0.0264	0.019	0.9194	0.9621			527		0.0304		0.0676	0.1041	0.0317	0.0662
446	0.8634	0.0061	0.9265	0.0297	0.0221	0.915	0.9534			528		0.031		0.0682	0.102	0.0319	0.0674
447	0.8686	0.0053	0.9296	0.033	0.0258	0.915	0.9443			529		0.0319		0.0721	0.1	0.0321	0.0678
448	0.8742	0.0048	0.9327	0.0363	0.0307	0.915	0.9348			530		0.0334		0.0728	0.098	0.0323	0.0681	0.0201
449	0.879	0.0048	0.9358	0.0409	0.0369	0.9172	0.9255			531		0.0355		0.0742	0.0961	0.0328	0.0696	0.0201
450	0.8852	0.0047	0.9346	0.0609	0.0448	0.9194	0.9162			532		0.0381		0.0775	0.0941	0.0334	0.0712	0.0201
451	0.891	0.0049	0.9283	0.0808	0.0548	0.9237	0.9062			533		0.0412		0.0781	0.0921	0.0341	0.0723	0.0203
452	0.8972	0.0056	0.9219	0.0988	0.068	0.9259	0.8956			534		0.0444		0.0803	0.09	0.0348	0.0735	0.0205
453	0.905	0.0062	0.9155	0.1151	0.0835	0.9281	0.8841			535		0.0473		0.0816	0.0879	0.0352	0.0739	0.0209
454	0.9124	0.0075	0.9092	0.1313	0.101	0.9303	0.872			536		0.0505		0.0835	0.0857	0.0354	0.0744	0.0213
455	0.9206	0.0089	0.8937	0.1645	0.125	0.9281	0.8593			537		0.0543		0.0871	0.0834	0.0354	0.0757	0.0221
456	0.9287	0.0103	0.8741	0.2011	0.152	0.9216	0.8468			538		0.0589		0.0901	0.081	0.0354	0.0771	0.0228
457	0.9377	0.013	0.8503	0.2412	0.186	0.9129	0.8356			539		0.0651		0.0899	0.0784	0.0355	0.0787	0.0233
458	0.9453	0.0158	0.8265	0.2945	0.224	0.8976	0.8251			540		0.0736		0.0945		0.0359	0.0803	0.0239
459	0.9522	0.0196	0.7977	0.3461	0.267	0.8758	0.8128			541		0.0841		0.0943		0.0364	0.081	0.0245
460	0.9584	0.0231	0.7559	0.405	0.314	0.8497	0.7981			542		0.0953		0.0995		0.037	0.0817	0.0251
461	0.9628	0.0288	0.7187	0.4688	0.37	0.8126	0.7813			543		0.1069		0.1028		0.0375	0.083	0.0257
462	0.9646	0.0349	0.6818	0.5353	0.431	0.7712	0.7623			544		0.1212		0.1049		0.0379	0.0844	0.0263
463	0.9636	0.0435	0.6378	0.5989	0.496	0.7255	0.7416			545		0.1363		0.1085		0.0382	0.0851	0.0274
464	0.9591	0.0531	0.5771	0.6688	0.56	0.6732	0.7213			546		0.1538		0.115		0.0385	0.0859	0.0285
465	0.951	0.0644	0.542	0.7221	0.629	0.6166	0.7017			547		0.1764		0.1196		0.0389	0.0876	0.0295
466	0.9372	0.0779	0.5174	0.785	0.696	0.5577	0.6794			548		0.2033		0.1226		0.0395	0.0892	0.0306
467	0.9204	0.0945	0.4219	0.834	0.76	0.4989	0.6546			549		0.2296		0.1268		0.0402	0.0901	0.0323
468	0.8988	0.115	0.3922	0.9043	0.819	0.4423	0.6268			550		0.2587		0.1343		0.0411	0.0911	0.034
469	0.8689	0.1386	0.3579	0.9301	0.869	0.3856	0.5962			551		0.2899		0.1397		0.042	0.0917	0.0357
470	0.8377	0.1657	0.3277	0.9549	0.914	0.3333	0.5645	0.0184		552		0.3262		0.1442		0.043	0.0923	0.0373
471	0.7985	0.1969	0.3007	0.9769	0.95	0.2832	0.531	0.0184		553		0.3625		0.1503		0.044	0.0937	0.0401
472	0.7576	0.2301	0.2494	0.9846	0.974	0.2375	0.4997	0.0184		554		0.4033		0.16		0.0453	0.095	0.0429
473	0.7098	0.2706	0.1982	0.9923	0.993	0.1983	0.4692	0.0184		555		0.4479		0.163		0.0468	0.0971	0.0459
474	0.6639	0.3155	0.1579	1	0.999	0.1634	0.438	0.0184		556		0.491		0.17		0.0486	0.0991	0.0488
475	0.6098	0.3621	0.1362	0.9966	1	0.1351	0.4086	0.0184		557		0.5325		0.1811		0.0508	0.0994	0.053
476	0.5611	0.4095	0.1152	0.9829	0.993	0.1111	0.3803	0.0184		558		0.5755		0.1911		0.0533	0.0996	0.0571
477	0.5075	0.4641	0.1028	0.9693	0.977	0.0915	0.3528	0.0184		559		0.6195		0.2006		0.0561	0.1	0.0618
478	0.4583	0.5177	0.0904	0.9556	0.957	0.0741	0.3278	0.0184		560		0.6663		0.2095		0.059	0.1003	0.0664
479	0.4065	0.5739	0.0779	0.9419	0.938	0.0588	0.3029	0.0184		561		0.7099		0.2208		0.0621		0.0725
480	0.3621	0.6279	0.0688	0.9279	0.915	0.0458	0.2792	0.0184		562		0.7537		0.2321		0.0655		0.0786
481	0.3191	0.6884	0.06	0.9139	0.889	0.037	0.2561	0.0184		563		0.7955		0.2402		0.0693		0.0859
482	0.2759	0.734	0.0512	0.8986	0.864	0.0305	0.2344	0.0184		564		0.8323		0.251		0.0737		0.0932
483	0.2402	0.7764	0.0425	0.8826	0.841	0.024	0.2146	0.0184		565		0.8669		0.2667		0.0788		0.1015
484	0.2038	0.8247	0.0349	0.8666	0.817	0.0196	0.1964	0.0184		566		0.8968		0.2776		0.0846		0.1099
485	0.1744	0.8627	0.0327	0.8506	0.796	0.0153	0.1789	0.0184		567		0.9235		0.2885		0.0912		0.1206
486	0.1468	0.9003	0.0304	0.8347	0.776	0.0131	0.163	0.0184		568		0.9478		0.3033		0.0985		0.1313
487	0.1238	0.9278	0.0282	0.825	0.76	0.0087	0.1477	0.0184		569		0.9662		0.3175		0.1058		0.1434
488	0.1023	0.9505	0.026	0.8163	0.749	0.0065	0.1327	0.0184		570		0.9814		0.3306		0.1126		0.1554
489	0.086	0.9757	0.0238	0.8083	0.741	0.0065	0.1188	0.0184		571		0.9927		0.3385		0.1193		0.1691
490	0.0701	0.9862	0.0216	0.8028	0.738	0.0065	0.107	0.0184		572		0.9986		0.3587		0.1275		0.1827
491	0.0585	0.9947	0.0215	0.7976	0.737	0.0044	0.0971	0.0184		573		1		0.3685		0.1384		0.1998
492	0.0477	1	0.0215	0.7938	0.739	0.0022	0.0885	0.0184		574		0.9977		0.3923		0.15		0.217
493	0.0391	0.9953	0.0215	0.79	0.745	0.0022	0.0806	0.0183		575		0.9922		0.4031		0.1611		0.235
494	0.0317	0.9922	0.0215	0.7863	0.751	0.0022	0.0735	0.0184		576		0.9841		0.4177		0.174		0.253
495	0.0262	0.9843	0.0215	0.7889	0.758	0.0022	0.0672	0.0185		577		0.9723		0.4319		0.1898		0.2731
496	0.0211	0.9727	0.0215	0.7978	0.768		0.0618	0.0187		578		0.9585		0.4551		0.2057		0.2932
497	0.0175	0.9558	0.0216	0.793	0.775		0.0568	0.0189		579		0.9408		0.4687		0.2208		0.3165
498	0.0143	0.935	0.0216	0.7875	0.78		0.0525	0.0192		580		0.9197		0.4841		0.2355		0.3397
499	0.0118	0.9158	0.0216	0.7906	0.787		0.0488	0.0195		581		0.8976		0.4995		0.2506		0.3628
500	0.0096	0.8938	0.0216	0.7906	0.792		0.0455	0.0198		582		0.875		0.5225		0.2684		0.3858
501	0.008	0.8696	0.0216	0.7804	0.792		0.0424	0.0201		583		0.8523		0.5299		0.2884		0.4077
502	0.0067	0.8465	0.0216	0.7728	0.795		0.0394	0.0203		584		0.8288		0.5537		0.3088		0.4296
503	0.0055	0.8196	0.0217	0.7662	0.792		0.0363	0.0206		585		0.8049		0.5709		0.329		0.4536
504	0.0048	0.7965	0.0208	0.7603	0.786		0.0335	0.0209		586		0.7816		0.5929		0.3523		0.4776
505	0.0041	0.7715	0.0186	0.7548	0.779		0.031	0.0212		587		0.7582		0.6102		0.3721		0.5007
506	0.0035	0.7532	0.0164	0.7446	0.769		0.0288	0.0215		588		0.7359		0.6283		0.3896		0.5239
507	0.003	0.7315	0.0142	0.7302	0.752		0.0268	0.0218		589		0.7156		0.6443		0.4252		0.551
508	0.0028	0.707		0.7159	0.736		0.0251	0.022		590		0.6962		0.6609		0.4422		0.5782
509	0.0023	0.6902		0.7015	0.72		0.0238	0.0223		591		0.6783		0.6885		0.4599		0.6031
510	0.002	0.6724		0.6718	0.699			0.0226		592		0.6615		0.6995		0.496		0.628
511	0.0018	0.6544		0.6573	0.68			0.0229		593		0.6461		0.7223		0.51		0.651
512	0.0016	0.6394		0.6363	0.658			0.0232		594		0.632		0.7368		0.5365		0.6739
513	0.0014	0.6234		0.6147	0.637			0.0235		595		0.6187		0.7624		0.5672		0.697
514	0.0014	0.6087		0.5945	0.615			0.0238		596		0.6057		0.7807		0.5849		0.7201
515	0.0014	0.5977		0.5771	0.594			0.0241		597		0.5931		0.7924		0.6133		0.7414
516	0.0012	0.5822		0.5603	0.572			0.0243		598		0.581		0.8039		0.636		0.7626
517	0.0012	0.5746		0.5444	0.553			0.0246		599		0.57		0.8248		0.6647		0.7805
518	0.001	0.5594		0.5271	0.531			0.0249		600		0.56		0.8383		0.6898		0.7983
519	0.001	0.5469		0.5095	0.511			0.0253		601		0.551		0.856		0.712		0.8184
520	0.001	0.5389		0.4912	0.494			0.0258		602		0.5428		0.8702		0.7335		0.8384
521	0.001	0.5209		0.4729	0.476			0.0264		603		0.535		0.8844		0.7557		0.8541
522	0.001	0.5118		0.4513	0.46			0.027		604		0.527		0.8991		0.7768		0.8697
523	0.001	0.4994		0.4348	0.443			0.0277		605		0.5193		0.9121		0.7967		0.8849
524	0.0007	0.4911		0.4246	0.43			0.0285		606		0.5122		0.9193		0.8161		0.9
525	0.001	0.4736		0.4158	0.417			0.0292		607		0.5055		0.9292		0.8348		0.9114
526	0.0007	0.4596		0.4062	0.403			0.0298		608		0.4989		0.9349		0.8528		0.9228
527	0.0007	0.4451		0.3952	0.391			0.0304		609		0.4923		0.9484		0.8715		0.9351
528	0.0007	0.4303		0.3845	0.381			0.031		610		0.4857		0.9527		0.8908		0.9474
529	0.0007	0.4157		0.3745	0.371			0.0319		611		0.4788		0.9601		0.9057		0.9564
530	0.0007	0.3972		0.3645	0.363			0.0334		612		0.4717		0.9676		0.9193		0.9655
531	0.0007	0.386		0.3544	0.354			0.0355		613		0.4644		0.9697		0.9328		0.9712
532	0.0007	0.3675		0.3454	0.346			0.0381		614		0.4573		0.9803		0.9436		0.977
533	0.0007	0.3533		0.3371	0.338			0.0412		615		0.4496		0.9866		0.9541		0.9813
534	0.0007	0.3358		0.3288	0.332			0.0444		616		0.4411		0.9869		0.965		0.9857
535	0.0007	0.3215		0.3205	0.326			0.0473		617		0.4322		0.9867		0.9746		0.9904
536	0.0007	0.3094		0.3122	0.318			0.0505		618		0.423		0.9977		0.9821		0.9951
537	0.0007	0.2936		0.3035	0.313			0.0543		619		0.4137		1		0.9879		0.9976
538	0.0007	0.2789		0.2947	0.306			0.0589		620		0.4047		0.9849		0.9924		1
539	0.0007	0.2648		0.2863	0.299			0.0651		621		0.3963		0.9967		0.9959		0.9987
540	0.0007	0.2525		0.2788	0.294			0.0736		622		0.389		0.9981		0.9985		0.9974
541	0.0007	0.2403		0.2713	0.288			0.0841		623		0.3816		0.9986		0.9999		0.9986
542	0.0005	0.2284		0.2639	0.28			0.0953		624		0.3743		0.9988		1		0.9998
543	0.0007	0.2177		0.2564	0.273			0.1069		625		0.3667		0.9903		0.9987		0.9966
544	0.0007	0.2052		0.2489	0.267			0.1212		626		0.3585		0.9951		0.9962		0.9934
545	0.0007	0.1964		0.2413	0.26			0.1363		627		0.3497		0.9853		0.9926		0.9906
546	0.0007	0.1869		0.2337	0.253			0.1538		628		0.3405		0.9887		0.9882		0.9878
547	0.0007	0.1794		0.2261	0.246			0.1764		629		0.3313		0.9772		0.9831		0.9818
548	0.0007	0.1715		0.2186	0.238			0.2033		630		0.3225		0.9771		0.9773		0.9758
549	0.0007	0.1632		0.211	0.23			0.2296		631		0.3141		0.9675		0.9706		0.9718
550	0.0007	0.1563		0.2034	0.224			0.2587		632		0.3063		0.962		0.9631		0.9679
551	0.0007	0.1491		0.1961	0.216			0.2899		633		0.2986		0.9676		0.9551		0.96
552	0.0007	0.142		0.1888	0.208			0.3262		634		0.2907		0.9592		0.9467		0.9521
553	0.001	0.1376		0.1815	0.201			0.3625		635		0.2825		0.9553		0.9376		0.9455
554	0.0005	0.1311		0.1741	0.193			0.4033		636		0.2739		0.9345		0.9268		0.9389
555	0.0002	0.1248		0.1674	0.187			0.4479		637		0.2651		0.9213		0.9144		0.9342
556	0.0005	0.1218		0.1614	0.18			0.491		638		0.2565		0.9109		0.9017		0.9294
557	0.0002	0.116		0.1554	0.173			0.5325		639		0.2482		0.9022		0.889		0.9179
558	0.0002	0.1106		0.1494	0.166			0.5755		640		0.2407		0.8955		0.8764		0.9063
559	0.0002	0.1073		0.1435	0.159			0.6195		641		0.2337		0.8926		0.8646		0.9004
560	0.0002	0.1023		0.1375	0.153			0.6663		642		0.2271		0.8688		0.8523		0.8945
561	0.0002	0.0993		0.1323	0.147			0.7099		643		0.2207		0.865		0.8372		0.8852
562	0.0002	0.0945		0.1275	0.141			0.7537		644		0.2143		0.8482		0.823		0.8759
563	0.0002	0.09		0.1227	0.135			0.7955		645		0.2079		0.8414		0.8102		0.8626
564	0.0002	0.0876		0.1179	0.131			0.8323		646		0.2013		0.8269		0.7955		0.8493
565	0.0002	0.0836		0.1131	0.125			0.8669		647		0.1948		0.8122		0.7815		0.8382
566	0.0002	0.0805		0.1083	0.122			0.8968		648		0.1886		0.8041		0.7677		0.827
567	0.0002	0.0771		0.1039	0.117			0.9235		649		0.1825		0.7921		0.7504		0.8185
568	0.0002	0.0743		0.0995	0.113			0.9478		650		0.177		0.7787		0.7364		0.8101
569	0.0002	0.0699		0.0951	0.11			0.9662		651		0.1719		0.7662		0.722		0.7975
570	0.0002	0.0686		0.0907	0.106			0.9814		652		0.1674		0.7595		0.704		0.785
571	0.0002	0.0636		0.0863	0.103			0.9927		653		0.1632		0.7516		0.6875		0.7696
572	0.0002	0.0614		0.0834	0.0993			0.9986		654		0.1592		0.7342		0.6736		0.7543
573	0.0002	0.0594		0.0811	0.0967			1		655		0.1555		0.7255		0.6572		0.7426
574	0.0002	0.0567		0.0788	0.0934			0.9977		656		0.1521		0.7044		0.6396		0.7308
575	0.0002	0.0538		0.0765	0.091			0.9922		657		0.1488		0.6977		0.6249		0.7178
576	0.0002	0.0523		0.0742	0.0883			0.9841		658		0.1457		0.6945		0.6119		0.7047
577	0.0002	0.0485		0.0719	0.0854			0.9723		659		0.1428		0.6831		0.597		0.6926
578	0.0002	0.0476		0.0696	0.0832			0.9585		660		0.14		0.6572		0.5799		0.6806
579	0.0002	0.0461		0.0673	0.0809			0.9408		661		0.1371		0.6566		0.5639		0.6686
580	0.0002	0.0438		0.065	0.0791			0.9197		662		0.1343		0.649		0.5502		0.6567
581	0.0002	0.0412		0.0627	0.0768			0.8976		663		0.1314		0.6331		0.5354		0.643
582	0.0002	0.0389		0.0604	0.0747			0.875		664		0.1287		0.6185		0.5201		0.6293
583	0.0005	0.0378		0.0589	0.0728			0.8523		665		0.1259		0.614		0.5055		0.6162
584	0.0002	0.036		0.0576	0.0705			0.8288		666		0.1232		0.6118		0.4917		0.6032
585	0.0002	0.0342		0.0564	0.0683			0.8049		667		0.1206		0.5929		0.4777		0.5937
586	0.0002	0.0324		0.0551	0.0668			0.7816		668		0.118		0.5835		0.4634		0.5841
587	0.0002	0.0307		0.0539	0.0647			0.7582		669		0.1155		0.5717		0.4503		0.5725
588	0.0002	0.0289		0.0526	0.0629			0.7359		670		0.1131		0.5594		0.437		0.5608
589	0.0002	0.0282		0.0514	0.0615			0.7156		671		0.1107		0.5493		0.422		0.55
590	0.0002	0.027		0.0498	0.0599			0.6962		672		0.1085		0.5404		0.4077		0.5393
591	0.0002	0.0254		0.048	0.0578			0.6783		673		0.1063		0.5363		0.3946		0.5267
592	0.0002	0.0245		0.0461	0.0557			0.6615		674		0.1043		0.5201		0.3819		0.5141
593	0.0002	0.0236		0.0443	0.0542			0.6461		675		0.1024		0.5131		0.3696		0.5041
594	0.0002	0.0222		0.0424	0.0527			0.632		676		0.1006		0.4955		0.3578		0.4941
595	0.0002	0.0209		0.0406	0.0511			0.6187		677		0.0989		0.4948		0.3472		0.4847
596	0.0002	0.02		0.0387	0.0501			0.6057		678		0.0974		0.4722		0.3376		0.4752
597		0.0196		0.0369	0.048			0.5931		679		0.0958		0.4703		0.3287		0.4634
598		0.0186		0.035	0.0464			0.581		680		0.0942		0.4581		0.3197		0.4515
599		0.0176			0.045			0.57		681		0.0927		0.4496		0.31		0.4403
600		0.017			0.0434			0.56		682		0.0911		0.4373		0.3001		0.4291
601					0.0416			0.551		683		0.0896		0.4314		0.2904		0.4206
602					0.0407			0.5428		684		0.0881		0.4222		0.281		0.4121
603					0.0388			0.535		685		0.0865		0.4207		0.2717		0.403
604					0.0376			0.527		686		0.085		0.3981		0.2627		0.3939
605					0.0361			0.5193		687		0.0835		0.3923		0.2542		0.3834
606					0.0348			0.5122		688		0.082		0.3882		0.2464		0.373
607					0.0338			0.5055		689		0.0805		0.3838		0.2387		0.3647
608					0.0328			0.4989		690		0.0792		0.3691		0.2309		0.3565
609					0.0319			0.4923		691		0.0778		0.3615		0.2231		0.3498
610					0.0304			0.4857		692		0.0766		0.352		0.2155		0.343
611					0.0291			0.4788		693		0.0753		0.3511		0.2082		0.334
612					0.0283			0.4717		694		0.0741		0.3383		0.2012		0.325
613					0.0275			0.4644		695		0.0729		0.3316		0.1944		0.3163
614					0.0265			0.4573		696		0.0717		0.3201		0.188		0.3076
615					0.0258			0.4496		697		0.0705		0.3116		0.1819		0.299
616					0.0247			0.4411		698		0.0695		0.304		0.1759		0.2904
617					0.0244			0.4322		699		0.0685		0.3034		0.1702		0.2847
618					0.0232			0.423		700		0.0676		0.2927		0.1646		0.279
619					0.0227			0.4137		701		0.0668		0.2848		0.1592		0.2707
620					0.0221			0.4047		702		0.066		0.2806		0.1539		0.2624
621					0.0215			0.3963		703		0.0652		0.2751		0.1488		0.2559
622					0.0206			0.389		704		0.0643		0.2673		0.1437		0.2493
623					0.0201			0.3816		705		0.0635		0.2621		0.1389		0.2445
624					0.0193			0.3743		706		0.0626		0.2548		0.1343		0.2396
625					0.019			0.3667		707		0.0618		0.2491		0.1301		0.2325
626					0.0184			0.3585		708		0.061		0.2417		0.1261		0.2254
627					0.0182			0.3497		709		0.0603		0.2384		0.1224		0.2206
628					0.0178			0.3405		710		0.0596		0.2317		0.1188		0.2158
629					0.0171			0.3313		711		0.0589		0.2225		0.1152		0.2099
630					0.0165			0.3225		712		0.0583		0.2236		0.1116		0.2041
631					0.016			0.3141		713		0.0577		0.2177		0.1079		0.1976
632					0.0158			0.3063		714		0.0571		0.2151		0.1043		0.1912
633					0.0156			0.2986		715		0.0566		0.2114		0.1009		0.1862
634					0.0151			0.2907		716		0.0561		0.2023		0.0977		0.1811
635					0.0147			0.2825		717		0.0555		0.1936		0.0947		0.1758
636					0.0144			0.2739		718		0.0549		0.1863		0.0917		0.1705
637					0.014			0.2651		719		0.0543		0.178		0.0888		0.1661
638					0.0139			0.2565		720		0.0538		0.1825		0.086		0.1616
639					0.0134			0.2482		721		0.0533		0.1837		0.0832		0.1574
640					0.0133			0.2407		722		0.053		0.1782		0.0806		0.1532
641					0.0131			0.2337		723		0.0528		0.1675		0.0781		0.1494
642					0.0126			0.2271		724		0.0527		0.1655		0.0758		0.1456
643					0.0124			0.2207		725		0.0526		0.1608		0.0736		0.1411
644					0.0122			0.2143		726		0.0524		0.1551		0.0715		0.1366
645					0.0121			0.2079		727		0.0522		0.1617		0.0694		0.1334
646					0.0121			0.2013		728		0.0519		0.1485		0.0674		0.1302
647					0.0116			0.1948		729		0.0515		0.1461		0.0654		0.1262
648					0.0115			0.1886		730		0.0512		0.1454		0.0635		0.1222
649					0.011			0.1825		731		0.0508		0.1461		0.0616		0.1198
650					0.0108			0.177		732		0.0504		0.1364		0.0598		0.1173
651								0.1719		733		0.05		0.135		0.0581		0.1134
652								0.1674		734		0.0496		0.1331		0.0565		0.1094
653								0.1632		735		0.0493		0.1253		0.055		0.1066
654								0.1592		736		0.0492		0.1226		0.0534		0.1037
655								0.1555		737		0.0491		0.1229		0.052		0.1015
656								0.1521		738		0.0491		0.1199		0.0506		0.0992
657								0.1488		739		0.0491		0.114		0.0492		0.0956
658								0.1457		740		0.0491		0.1099		0.0479		0.092
659								0.1428		741		0.049		0.1164		0.0467		0.09
660								0.14		742		0.0489		0.1098		0.0455		0.0881
661								0.1371		743		0.0487		0.1103		0.0444		0.0862
662								0.1343		744		0.0485		0.1007		0.0434		0.0843
663								0.1314		745		0.0484		0.0979		0.0423		0.0814
664								0.1287		746		0.0484		0.0987		0.0413		0.0784
665								0.1259		747		0.0485		0.098		0.0403		0.0769
666								0.1232		748		0.0486		0.0979		0.0393		0.0754
667								0.1206		749		0.0487		0.0963		0.0383		0.0726
668								0.118		750				0.0876		0.0373		0.0698
669								0.1155		751						0.0364		0.1155
670								0.1131		752						0.0354		0.1131
671								0.1107		753						0.0345		0.1107
672								0.1085		754						0.0336		0.1085
673								0.1063		755						0.0327		0.1063
674								0.1043		756						0.0319		0.1043
675								0.1024		757						0.0311		0.1024
676								0.1006		758						0.0303		0.1006
677								0.0989		759						0.0295		0.0989
678								0.0974		760						0.0288		0.0974
679								0.0958		761						0.0281		0.0958
680								0.0942		762						0.0274		0.0942
681								0.0927		763						0.0268		0.0927
682								0.0911		764						0.0262		0.0911
683								0.0896		765						0.0256		0.0896
684								0.0881		766						0.0251		0.0881
685								0.0865		767						0.0246		0.0865
686								0.085		768						0.0241		0.085
687								0.0835		769						0.0237		0.0835
688								0.082		770						0.0234		0.082
689								0.0805		771						0.023		0.0805
690								0.0792		772								0.0792
691								0.0778		773								0.0778
692								0.0766		774								0.0766
693								0.0753		775								0.0753
694								0.0741		776								0.0741
695								0.0729		777								0.0729
696								0.0717		778								0.0717
697								0.0705		779								0.0705
698								0.0695		780								0.0695
699								0.0685		781								0.0685
700								0.0676		782								0.0676
701								0.0668		783								0.0668
702								0.066		784								0.066
703								0.0652		785								0.0652
704								0.0643		786								0.0643
705								0.0635		787								0.0635
706								0.0626		788								0.0626
707								0.0618		789								0.0618
708								0.061		790								0.061
709								0.0603		791								0.0603
710								0.0596		792								0.0596
711								0.0589		793								0.0589
712								0.0583		794								0.0583
713								0.0577		795								0.0577
714								0.0571		796								0.0571
715								0.0566		797								0.0566
716								0.0561		798								0.0561
717								0.0555		799								0.0555
718								0.0549		800								0.0549
719								0.0543		801								0.0543
720								0.0538		802								0.0538
721								0.0533		803								0.0533
722								0.053		804								0.053
723								0.0528		805								0.0528
724								0.0527		806								0.0527
725								0.0526		807								0.0526
726								0.0524		808								0.0524
727								0.0522		809								0.0522
728								0.0519		810								0.0519
729								0.0515		811								0.0515
730								0.0512		812								0.0512
731								0.0508		813								0.0508
732								0.0504		814								0.0504
733								0.05		815								0.05
734								0.0496		816								0.0496
735								0.0493		817								0.0493
736								0.0492		818								0.0492
737								0.0491		819								0.0491
738								0.0491		820								0.0491
739								0.0491		821								0.0491
740								0.0491		822								0.0491
741								0.049		823								0.049
742								0.0489		824								0.0489
743								0.0487		825								0.0487
744								0.0485		826								0.0485
745								0.0484		827								0.0484
746								0.0484		828								0.0484
747								0.0485		829								0.0485
748								0.0486		830								0.0486
749								0.0487		831								0.0487
750										832
751										833
752										834
753										835
754										836
755										837
756										838
757										839
758										840
759										841
760										842
761										843
762										844
763										845
764										846
765										847
766										848
767										849
768										850
769										851
770										852
771										853
772										854
773										855
774										856
775										857
776										858
777										859
778										860
779										861
780										862
781										863
782										864
783										865
784										866
785										867
786										868
787										869
788										870
789										871
790										872
791										873
792										874
793										875
794										876
795										877
796										878
797										879
798										880
799										881
800										882
801										883
802										884
803										885
804										886
805										887
806										888
807										889
808										890
809										891
810										892
811										893
812										894
813										895
814										896
815										897
816										898
817										899
818										900
819										901
820										902
821										903
822										904
823										905
824										906
825										907
826										908
827										909
828										910
829										911
830										912
831										913
832										914
833										915
834										916
835										917
836										918
837										919
838										920
839										921
840										922
841										923
842										924
843										925
844										926
845										927
846										928
847										929
848										930
849										931
850										932
851										933
852										934
853										935
854										936
855										937
856										938
857										939
858										940
859										941
860										942
861										943
862										944
863										945
864										946
865										947
866										948
867										949
868										950
869										951
870										952
871										953
872										954
873										955
874										956
875										957
876										958
877										959
878										960
879										961
880										962
881										963
882										964
883										965
884										966
885										967
886										968
887										969
888										970
889										971
890										972
891										973
892										974
893										975
894										976
895										977
896										978
897										979
898										980
899										981
900										982
901										983
902										984
903										985
904										986
905										987
906										988
907										989
908										990
909										991
910										992
911										993
912										994
913										995
914										996
915										997
916										998
917										999
918										1000
919										1001
920										1002
921										1003
922										1004
923										1005
924										1006
925										1007
926										1008
927										1009
928										1010
929										1011
930										1012
931										1013
932										1014
933										1015
934										1016
935										1017
936										1018
937										1019
938										1020
939										1021
940										1022
941										1023
942										1024
943										1025
944										1026
945										1027
946										1028
947										1029
948										1030
949										1031
950										1032
951										1033
952										1034
953										1035
954										1036
955										1037
956										1038
957										1039
958										1040
959										1041
960										1042
961										1043
962										1044
963										1045
964										1046
965										1047
966										1048
967										1049
968										1050
969										1051
970										1052
971										1053
972										1054
973										1055
974										1056
975										1057
976										1058
977										1059
978										1060
979										1061
980										1062
981										1063
982										1064
983										1065
984										1066
985										1067
986										1068
987										1069
988										1070
989										1071
990										1072
991										1073
992										1074
993										1075
994										1076
995										1077
996										1078
997										1079
998										1080
999										1081
1000										1082
1001										1083
1002										1084
1003										1085
1004										1086
1005										1087
1006										1088
1007										1089
1008										1090
1009										1091
1010										1092
1011										1093
1012										1094
1013										1095
1014										1096
1015										1097
1016										1098
1017										1099
1018										1100
1019										1101
1020										1102
1021										1103
1022										1104
1023										1105
1024										1106
1025										1107
1026										1108
1027										1109
1028										1110
1029										1111
1030										1112
1031										1113
1032										1114
1033										1115
1034										1116
1035										1117
1036										1118
1037										1119
1038										1120
1039										1121
1040										1122
1041										1123
1042										1124
1043										1125
1044										1126
1045										1127
1046										1128
1047										1129
1048										1130
1049										1131
1050										1132
1051										1133
1052										1134
1053										1135
1054										1136
1055										1137
1056										1138
1057										1139
1058										1140
1059										1141
1060										1142
1061										1143
1062										1144
1063										1145
1064										1146
1065										1147
1066										1148
1067										1149
1068										1150
1069										1151
1070										1152
1071										1153
1072										1154
1073										1155
1074										1156
1075										1157
1076										1158
1077										1159
1078										1160
1079										1161
1080										1162
1081										1163
1082										1164
1083										1165
1084										1166
1085										1167
1086										1168
1087										1169
1088										1170
1089										1171
1090										1172
1091										1173
1092										1174
1093										1175
1094										1176
1095										1177
										1178
										1179
										1180
										1181
										1182
										1183
										1184
										1185
										1186
										1187
										1188
										1189
										1190
										1191
										1192
										1193
										1194
										1195
										1196
										1197
										1198
										1199
										1200
										1201
										1202
										1203
										1204
										1205
										1206
										1207
										1208
										1209
										1210
										1211
										1212
										1213
										1214
										1215
										1216
										1217
										1218
										1219
										1220
										1221
										1222
										1223
										1224
										1225
										1226
										1227
										1228
										1229
										1230
										1231
										1232
										1233
										1234
										1235
										1236
										1237
										1238
										1239
										1240
										1241
										1242
										1243
										1244
										1245
										1246
										1247
										1248
										1249
										1250
										1251
										1252
										1253
										1254
										1255
										1256
										1257
										1258
										1259
										1260
										1261
										1262
										1263
										1264
										1265
										1266
										1267
										1268
										1269
										1270
										1271
										1272
										1273
										1274
										1275
										1276
										1277
										1278
										1279
										1280
										1281
										1282
										1283
										1284
										1285
										1286
										1287
										1288
										1289
										1290
										1291
										1292
										1293
										1294
										1295
										1296
										1297
										1298
										1299

## Sheet: Figure S2
Figure S2b
Wavelength	mTagBFP2-mTFP	mTagBFP2-mTFP2
400	0.00890093	0.00768049
402	0.00967492	0.00691244
404	0.0104489	0.00844854
406	0.0112229	0.00998464
408	0.0127709	0.0107527
410	0.0139319	0.0126728
412	0.0158669	0.0138249
414	0.0197368	0.0172811
416	0.0228328	0.0226574
418	0.0274768	0.0253456
420	0.0332817	0.0349462
422	0.0483746	0.0422427
424	0.0576625	0.0576037
426	0.0812694	0.0802611
428	0.101393	0.101382
430	0.139706	0.138249
432	0.17144	0.173195
434	0.23065	0.233103
436	0.303793	0.289939
438	0.368421	0.386329
440	0.468653	0.463134
442	0.544118	0.563748
444	0.701238	0.667819
446	0.755805	0.761137
448	0.883127	0.884409
450	0.940402	0.925115
452	0.986068	1
454	1	0.980031
456	0.964396	0.965054
458	0.928019	0.927035
460	0.89822	0.892857
462	0.883901	0.885177
464	0.906734	0.90361
466	0.922214	0.930108
468	0.950464	0.963134
470	0.976006	1.01882
472	1.01974	1.06682
474	1.06695	1.18164
476	1.11416	1.26152
478	1.19582	1.42012
480	1.2709	1.61559
482	1.38661	1.80876
484	1.48142	2.08794
486	1.60797	2.32181
488	1.71788	2.62442
490	1.79296	2.81836
492	1.85836	3.01613
494	1.87113	3.10445
496	1.83707	3.15438
498	1.80805	3.13134
500	1.73491	3.05684
502	1.64667	2.90246
504	1.57895	2.78034
506	1.48568	2.63095
508	1.38854	2.47465
510	1.32237	2.32604
512	1.24458	2.20699
514	1.18305	2.08295
516	1.12074	1.99731
518	1.06502	1.87174
520	1.02399	1.82296
522	0.979102	1.73541
524	0.942337	1.68088
526	0.885449	1.58487
528	0.858359	1.54109
530	0.811533	1.46313
532	0.755805	1.3629
534	0.710913	1.29147
536	0.658669	1.20315
538	0.618808	1.12788
540	0.56308	1.03379
542	0.529025	0.963134
544	0.488777	0.87788
546	0.442337	0.802995
548	0.416796	0.746544
550	0.376548	0.678955

## Sheet: Figure S7
	Wavelength	mTFP	mTFP2b		Wavelength	LSSmOrange	LSSmKOb		Wavelength	LSSmKOb	LSSmCrimson	LSSfRFP
	407	0.0151342	0.0105007		400	0.00720798	0.00786439		400	0.00786439
	408	0.0155417	0.010622		401	0.0067709	0.00755753		401	0.00755753
	409	0.0160241	0.0107815		402	0.00637583	0.00736931		402	0.00736931
	410	0.0165216	0.0109825		403	0.00610265	0.00727696		403	0.00727696
	411	0.0170308	0.0111811		404	0.00588095	0.00732446		404	0.00732446
	412	0.0175474	0.0113758		405	0.00584386	0.00752615		405	0.00752615
	413	0.0179289	0.0116965		406	0.00596127	0.00792413		406	0.00792413
	414	0.0182279	0.0119447		407	0.00628792	0.00846264		407	0.00846264
	415	0.0186186	0.0121451		408	0.0064938	0.00888437		408	0.00888437
	416	0.0190277	0.0123135		409	0.00670468	0.00927505		409	0.00927505
	417	0.0191878	0.0125087		410	0.00691657	0.00961592		410	0.00961592
	418	0.0193834	0.0125368		411	0.00715043	0.00998563		411	0.00998563
	419	0.0194854	0.012567		412	0.00735858	0.010311		412	0.010311
	420	0.0195243	0.0126257		413	0.00756107	0.0106169		413	0.0106169
	421	0.0195388	0.0127381		414	0.00771079	0.0108661		414	0.0108661
	422	0.0195325	0.0128491		415	0.00784595	0.0110206		415	0.0110206
	423	0.0194101	0.0129045		416	0.00801961	0.01121		416	0.01121
	424	0.0193347	0.0129487		417	0.00813706	0.0113428		417	0.0113428
	425	0.019297	0.0130219		418	0.00823498	0.0114991		418	0.0114991
	426	0.0192347	0.0131065		419	0.00833744	0.0115762		419	0.0115762
	427	0.0191767	0.0131243		420	0.00837502	0.0116648		420	0.0116648
	428	0.0191648	0.0132203		421	0.00845463	0.0117482		421	0.0117482
	429	0.0192256	0.013432		422	0.0084561	0.011813		422	0.011813
	430	0.0193981	0.0136025		423	0.00845805	0.0118572		423	0.0118572
	431	0.0195764	0.0138351		424	0.00846278	0.0118665		424	0.0118665
	432	0.0198117	0.0140488		425	0.00851124	0.0118312		425	0.0118312
	433	0.0199078	0.0142155		426	0.00856088	0.0117968		426	0.0117968
	434	0.0201766	0.0143671		427	0.00861591	0.0118255		427	0.0118255
	435	0.0204221	0.0146181		428	0.00866287	0.011792		428	0.011792
	436	0.0207001	0.01483		429	0.00865621	0.0118373		429	0.0118373
	437	0.0209287	0.0151066		430	0.00871916	0.0117997		430	0.0117997
	438	0.0212588	0.015408		431	0.00884719	0.0118262		431	0.0118262
	439	0.0215408	0.0157296		432	0.00895465	0.0118618		432	0.0118618
	440	0.0217677	0.0161066		433	0.00908884	0.0118507		433	0.0118507
	441	0.0219215	0.0165045		434	0.00928757	0.0119009		434	0.0119009
	442	0.0219842	0.0169174		435	0.0095255	0.0118715		435	0.0118715
	443	0.0220462	0.0173244		436	0.00973741	0.0118859		436	0.0118859
	444	0.021986	0.0178636		437	0.00998523	0.0119036		437	0.0119036
	445	0.0219221	0.0183673		438	0.0101914	0.0119797		438	0.0119797
	446	0.0217945	0.0188472		439	0.0103896	0.0120577		439	0.0120577
	447	0.0213587	0.0194413		440	0.0105486	0.0120628		440	0.0120628
	448	0.0209685	0.0199567		441	0.0106628	0.0120383		441	0.0120383
	449	0.0205042	0.0204645		442	0.0106727	0.0119788		442	0.0119788
	450	0.0200908	0.0213267		443	0.0106552	0.011856		443	0.011856
	451	0.0197073	0.0220974		444	0.0105819	0.0116577		444	0.0116577
	452	0.0193926	0.0231729		445	0.0103785	0.0114442		445	0.0114442
	453	0.0191899	0.0248737		446	0.0101704	0.011138		446	0.011138
	454	0.019275	0.0270513		447	0.00985922	0.0108393		447	0.0108393
	455	0.0196845	0.0303967		448	0.00947479	0.0104844		448	0.0104844
	456	0.0204122	0.034433		449	0.00914096	0.010084		449	0.010084
	457	0.0217007	0.0401683		450	0.00875677	0.00964421		450	0.00964421
	458	0.0234123	0.0471015		451	0.00837374	0.00918534		451	0.00918534
	459	0.0259154	0.0556752		452	0.00799154	0.0087953		452	0.0087953
	460	0.0292191	0.0662683		453	0.00768836	0.00844979		453	0.00844979
	461	0.0336885	0.0799835		454	0.00741407	0.00817758		454	0.00817758
	462	0.0388134	0.0958915		455	0.00716682	0.00790513		455	0.00790513
	463	0.0457913	0.115719		456	0.00695862	0.00771869		456	0.00771869
	464	0.0538814	0.138408		457	0.00686847	0.00752028		457	0.00752028
	465	0.0637781	0.164657		458	0.00681372	0.00737429		458	0.00737429
	466	0.0762667	0.195862		459	0.00687425	0.00727393		459	0.00727393
	467	0.0908527	0.229977		460	0.00694264	0.0072392		460	0.0072392
	468	0.108914	0.268597		461	0.00701968	0.00726987		461	0.00726987
	469	0.129048	0.310293		462	0.00714501	0.00731324		462	0.00731324
	470	0.15166	0.353783		463	0.00726278	0.00742332		463	0.00742332
	471	0.17869	0.402015		464	0.00743871	0.00754716		464	0.00754716
	472	0.2084	0.451148		465	0.00762205	0.00758305		465	0.00758305
	473	0.241273	0.502181		466	0.00774978	0.00767293		466	0.00767293
	474	0.278839	0.553924		467	0.00783852	0.00781346		467	0.00781346
	475	0.319904	0.604955		468	0.00793553	0.0079137		468	0.0079137
	476	0.364846	0.65679		469	0.00804819	0.00798772		469	0.00798772
	477	0.413864	0.707334		470	0.0081329	0.00805418		470	0.00805418
	478	0.464674	0.755447		471	0.00818193	0.00811745		471	0.00811745
	479	0.518514	0.801207		472	0.00822705	0.00815906		472	0.00815906
	480	0.572783	0.842606		473	0.00830555	0.0081806		473	0.0081806
	481	0.628133	0.88035		474	0.00837548	0.00821485		474	0.00821485
	482	0.683147	0.913847		475	0.00843069	0.00822597		475	0.00822597
	483	0.736552	0.941627		476	0.00850392	0.00825963		476	0.00825963
	484	0.787814	0.964771		477	0.00858508	0.0082715		477	0.0082715
	485	0.834177	0.981664		478	0.00868526	0.00827017		478	0.00827017
	486	0.875876	0.992002		479	0.00874066	0.00832099		479	0.00832099
	487	0.912826	0.998913		480	0.00887595	0.00832191		480	0.00832191
	488	0.942597	1		481	0.0089891	0.00832322		481	0.00832322
	489	0.965704	0.997282		482	0.00907777	0.00841131		482	0.00841131	0.000524933	0.00215337
	490	0.984395	0.990697		483	0.00918619	0.00849969		483	0.00849969	0.000542542	0.00225567
	491	0.995268	0.980091		484	0.00936152	0.00858798		484	0.00858798	0.000569051	0.00239611
	492	1	0.967788		485	0.0095365	0.00872367		485	0.00872367	0.000602876	0.0025764
	493	0.999248	0.952063		486	0.00968799	0.00890735		486	0.00890735	0.00064267	0.00277953
	494	0.993124	0.934982		487	0.00988787	0.00912506		487	0.00912506	0.000688623	0.00301199
	495	0.981999	0.916651		488	0.0100855	0.00934018		488	0.00934018	0.000737004	0.00325605
	496	0.967839	0.89761		489	0.0103795	0.00962591		489	0.00962591	0.000787616	0.00354767
	497	0.950444	0.878456		490	0.0107271	0.00991754		490	0.00991754	0.00084517	0.00384118
	498	0.930388	0.859255		491	0.0110998	0.0102049		491	0.0102049	0.000895637	0.00412845
	499	0.909203	0.841133		492	0.011468	0.0105834		492	0.0105834	0.000953616	0.00443064
	500	0.886486	0.823751		493	0.0119128	0.0109979		493	0.0109979	0.00101301	0.00473406
	501	0.862855	0.807314		494	0.0123554	0.0113938		494	0.0113938	0.00107795	0.00505713
	502	0.839133	0.791151		495	0.0127685	0.0119017		495	0.0119017	0.00113855	0.00539881
	503	0.815607	0.776466		496	0.0132898	0.0123688		496	0.0123688	0.00120034	0.00571469
	504	0.793301	0.763415		497	0.0138089	0.0128733		497	0.0128733	0.00127001	0.00601523
	505	0.771753	0.750495		498	0.0143347	0.0133616		498	0.0133616	0.00134051	0.00634331
	506	0.751695	0.738073		499	0.0148827	0.0138829		499	0.0138829	0.00141121	0.00671014
	507	0.731766	0.725815		500	0.0154022	0.0144359		500	0.0144359	0.00149184	0.00707934
	508	0.713208	0.713538		501	0.0158631	0.0149703		501	0.0149703	0.00157902	0.00747098
	509	0.696362	0.702121		502	0.0163079	0.0154742		502	0.0154742	0.00166599	0.00783916
	510	0.681385	0.69078		503	0.0166641	0.015963		503	0.015963	0.00174248	0.00819031
	511	0.666199	0.679173		504	0.0170114	0.0163228		504	0.0163228	0.00181961	0.00855689
	512	0.653682	0.667564		505	0.0173361	0.0166212		505	0.0166212	0.00189953	0.00895565
	513	0.64124	0.656173		506	0.0175408	0.0168911		506	0.0168911	0.0019729	0.00929214
	514	0.628972	0.644524		507	0.0176498	0.0170357		507	0.0170357	0.00204399	0.00960143
	515	0.618332	0.632963		508	0.0175894	0.0171937		508	0.0171937	0.00211819	0.00988259
	516	0.606843	0.620938		509	0.0174988	0.0172421		509	0.0172421	0.00218612	0.0101534
	517	0.595652	0.608809		510	0.0172863	0.0172566		510	0.0172566	0.00224615	0.0104215
	518	0.585046	0.596764		511	0.0170387	0.0172457		511	0.0172457	0.00230304	0.0106623
	519	0.574746	0.583909		512	0.0168054	0.0170747		512	0.0170747	0.00235579	0.0108382
	520	0.564647	0.571316		513	0.0165496	0.0169498		513	0.0169498	0.00241154	0.0110068
	521	0.553987	0.557945		514	0.0162607	0.0167865		514	0.0167865	0.00246835	0.0111833
	522	0.542638	0.544141		515	0.0159509	0.0166984		515	0.0166984	0.00251511	0.0113205
	523	0.531146	0.529051		516	0.0156112	0.0165739		516	0.0165739	0.0025668	0.0114488
	524	0.518718	0.513715		517	0.0153108	0.0164757		517	0.0164757	0.00262267	0.0115702
	525	0.505914	0.498585		518	0.0150953	0.0164887		518	0.0164887	0.00266937	0.0116742
	526	0.492578	0.482402		519	0.0148947	0.0165488		519	0.0165488	0.00271225	0.0117537
	527	0.47843	0.466015		520	0.0148093	0.0166717		520	0.0166717	0.0027634	0.0118586
	528	0.464542	0.449864		521	0.0147859	0.0169371		521	0.0169371	0.00280591	0.0119287
	529	0.450357	0.433984		522	0.014786	0.0173859		522	0.0173859	0.00284215	0.0119701
	530	0.435881	0.417811		523	0.0148108	0.0179886		523	0.0179886	0.00289294	0.0119758
	531	0.421619	0.401811		524	0.0149007	0.0187815		524	0.0187815	0.002928	0.0119936
	532	0.406261	0.386501		525	0.0151982	0.019949		525	0.019949	0.00296075	0.0119967
	533	0.391503	0.372057		526	0.0156074	0.0214493		526	0.0214493	0.00299118	0.0119871
	534	0.376956	0.35859		527	0.0163298	0.0233741		527	0.0233741	0.00302095	0.0119465
	535	0.362807	0.345446		528	0.0170973	0.0256298		528	0.0256298	0.00304524	0.0119292
	536	0.348918	0.333416		529	0.0180655	0.0284854		529	0.0284854	0.00307719	0.0119051
	537	0.33513	0.321533		530	0.0192971	0.032019		530	0.032019	0.00310287	0.0118832
	538	0.321726	0.309872		531	0.0208039	0.0362406		531	0.0362406	0.00311943	0.0118145
	539	0.309031	0.298352		532	0.0227081	0.0413092		532	0.0413092	0.00314525	0.0117945
	540	0.296348	0.287835		533	0.0250824	0.0478288		533	0.0478288	0.00319091	0.0117577
	541	0.28428	0.277509		534	0.0278501	0.0553398		534	0.0553398	0.00323546	0.0117266
	542	0.272744	0.267674		535	0.0309487	0.0641697		535	0.0641697	0.00328446	0.0116963
	543	0.262024	0.258166		536	0.0352009	0.0752065		536	0.0752065	0.0033286	0.0117
	544	0.252126	0.249207		537	0.0401616	0.0875531		537	0.0875531	0.00337863	0.011673
	545	0.242768	0.240864		538	0.0457977	0.101921		538	0.101921	0.00345088	0.0116754
	546	0.233477	0.232468		539	0.0528153	0.119416		539	0.119416	0.00353249	0.0116631
	547	0.224228	0.224374		540	0.0609164	0.138946		540	0.138946	0.0036108	0.011688
	548	0.215771	0.217153		541	0.0702867	0.16084		541	0.16084	0.00370823	0.0117109
	549	0.207543	0.210053		542	0.081556	0.186831		542	0.186831	0.00381961	0.0117422
	550	0.199947	0.203252		543	0.0945129	0.214962		543	0.214962	0.00395232	0.0117885
	551	0.192925	0.197086		544	0.108768	0.245528		544	0.245528	0.00410701	0.0118687
	552	0.185932	0.191129		545	0.126284	0.279824		545	0.279824	0.00428707	0.0119783
	553	0.179192	0.185147		546	0.145087	0.316756		546	0.316756	0.00449724	0.0121472
	554	0.173298	0.179317		547	0.166592	0.356119		547	0.356119	0.00474628	0.0123099
	555	0.167706	0.173675		548	0.191464	0.399252		548	0.399252	0.00506342	0.01252
	556	0.161888	0.168055		549	0.218906	0.444703		549	0.444703	0.0054309	0.0127571
	557	0.156499	0.162569		550	0.248501	0.491221		550	0.491221	0.0058549	0.0130853
	558	0.151712	0.15753		551	0.281975	0.539765		551	0.539765	0.00638078	0.0135178
	559	0.146857	0.152326		552	0.317562	0.58887		552	0.58887	0.00697034	0.0139851
	560	0.142092	0.147544		553	0.354843	0.63766		553	0.63766	0.00765242	0.0145998
	561	0.137236	0.142667		554	0.395913	0.68664		554	0.68664	0.00848462	0.0152375
	562	0.132426	0.137379		555	0.438524	0.734246		555	0.734246	0.0094398	0.0159871
	563	0.127966	0.132631		556	0.482037	0.779631		556	0.779631	0.010491	0.0169776
	564	0.123737	0.128296		557	0.528017	0.821975		557	0.821975	0.0117847	0.0181227
	565	0.119442	0.123746		558	0.574899	0.860956		558	0.860956	0.0132256	0.0193752
	566	0.115415	0.119222		559	0.621817	0.896019		559	0.896019	0.0148577	0.0208985
	567	0.111472	0.115152		560	0.668618	0.926271		560	0.926271	0.0168305	0.0226693
	568	0.107299	0.111093		561	0.715165	0.951807		561	0.951807	0.0190388	0.0246099
	569	0.103751	0.107151		562	0.759242	0.971348		562	0.971348	0.0215633	0.0270488
	570	0.100235	0.103151		563	0.801419	0.985873		563	0.985873	0.0245371	0.0296401
	571	0.0965709	0.099484		564	0.841087	0.995684		564	0.995684	0.0278111	0.0325242
	572	0.0931205	0.0957651		565	0.877105	1		565	1	0.0314039	0.0357039
	573	0.0898475	0.0923418		566	0.908384	0.998864		566	0.998864	0.035466	0.0395755
	574	0.0868674	0.0890117		567	0.936688	0.994015		567	0.994015	0.0400625	0.043704
	575	0.083614	0.0855851		568	0.958782	0.984461		568	0.984461	0.0456155	0.0483822
	576	0.0805049	0.0824547		569	0.97694	0.972152		569	0.972152	0.0516818	0.05394
	577	0.0777263	0.0794291		570	0.990685	0.956141		570	0.956141	0.0585573	0.0601568
	578	0.0749105	0.0763532		571	0.997571	0.937563		571	0.937563	0.0665551	0.0669075
	579	0.0720537	0.0737168		572	1	0.917336		572	0.917336	0.0753522	0.0747689
	580	0.069351	0.0709805		573	0.998649	0.894725		573	0.894725	0.085285	0.0832825
	581	0.0666145	0.0681966		574	0.992453	0.87149		574	0.87149	0.0965718	0.0926033
	582	0.0640207	0.065517		575	0.983585	0.848351		575	0.848351	0.108818	0.103246
	583	0.0617092	0.0629807		576	0.971411	0.823922		576	0.823922	0.122218	0.114039
	584	0.0589897	0.060442		577	0.955985	0.798734		577	0.798734	0.1373	0.126429
	585	0.0566955	0.0581012		578	0.938311	0.774212		578	0.774212	0.153429	0.139645
	586	0.0542325	0.0558193		579	0.918232	0.750175		579	0.750175	0.170536	0.153979
	587	0.0519101	0.053638		580	0.897391	0.726639		580	0.726639	0.188771	0.168503
	588	0.0497884	0.0516591		581	0.874869	0.70432		581	0.70432	0.209091	0.184401
	589	0.0478296	0.0498767		582	0.851323	0.682534		582	0.682534	0.230631	0.201468
	590	0.0461392	0.0481642		583	0.827977	0.661892		583	0.661892	0.253487	0.218497
	591	0.0444534	0.0464372		584	0.804305	0.641983		584	0.641983	0.277476	0.237186
	592	0.0427621	0.0449028		585	0.780739	0.623058		585	0.623058	0.30308	0.256425
	593	0.0411873	0.0435666		586	0.757321	0.604681		586	0.604681	0.329963	0.275879
	594	0.0395833	0.0422557		587	0.733998	0.58822		587	0.58822	0.358209	0.295392
	595	0.0380219	0.0409337		588	0.711159	0.5723		588	0.5723	0.387958	0.315625
	596	0.036669	0.0396615		589	0.689593	0.557704		589	0.557704	0.420432	0.337698
	597	0.0354267	0.038357		590	0.669268	0.544465		590	0.544465	0.453435	0.359342
	598	0.0343365	0.0371251		591	0.651391	0.533046		591	0.533046	0.486151	0.380618
	599	0.0332153	0.0357925		592	0.634047	0.52277		592	0.52277	0.519997	0.401197
	600	0.0320238	0.0346305		593	0.617051	0.512644		593	0.512644	0.554112	0.422374
	601	0.0310085	0.0335173		594	0.601214	0.503773		594	0.503773	0.587489	0.44314
	602	0.0298942	0.0324517		595	0.585645	0.495624		595	0.495624	0.621199	0.464204
	603	0.0289574	0.0313664		596	0.571189	0.488133		596	0.488133	0.655286	0.484707
	604	0.0280696	0.0304824		597	0.557006	0.481142		597	0.481142	0.689228	0.506314
	605	0.0272555	0.0295042		598	0.544263	0.474313		598	0.474313	0.722039	0.527251
	606	0.026504	0.0285796		599	0.532105	0.466979		599	0.466979	0.753555	0.54723
	607	0.0257606	0.0276423		600	0.52104	0.459912		600	0.459912	0.783932	0.568623
	608	0.024879	0.0267223		601	0.510504	0.452766		601	0.452766	0.813042	0.588976
	609	0.0240196	0.0259786		602	0.501037	0.445776		602	0.445776	0.839968	0.609026
	610	0.0232055	0.025209		603	0.491733	0.438428		603	0.438428	0.865398	0.629451
	611	0.0224631	0.0243372		604	0.482804	0.431317		604	0.431317	0.889414	0.649933
	612	0.0217205	0.023541		605	0.475022	0.42462		605	0.42462	0.911371	0.670834
	613	0.0211194	0.022753		606	0.467875	0.418015		606	0.418015	0.930004	0.689469
	614	0.0204456	0.0221337		607	0.461585	0.412005		607	0.412005	0.945841	0.707984
	615	0.0199033	0.021311		608	0.454227	0.404561		608	0.404561	0.959965	0.726416
	616	0.0192161	0.0206463		609	0.446668	0.396892		609	0.396892	0.971164	0.744757
	617	0.0184973	0.0198898		610	0.439167	0.389217		610	0.389217	0.980701	0.763054
	618	0.0178724	0.0192238		611	0.431033	0.381696		611	0.381696	0.988032	0.781088
	619	0.0173759	0.0185886		612	0.423794	0.373937		612	0.373937	0.993693	0.798904
	620	0.0168592	0.0180135		613	0.41649	0.365617		613	0.365617	0.997852	0.815532
	621	0.0162708	0.0175266		614	0.409111	0.357163		614	0.357163	1	0.831771
	622	0.015716	0.0169904		615	0.401545	0.348241		615	0.348241	0.999844	0.848095
	623	0.0152733	0.016466		616	0.393978	0.339826		616	0.339826	0.998393	0.863939
	624	0.0148152	0.015943		617	0.386453	0.331464		617	0.331464	0.994987	0.878665
	625	0.0143557	0.0155614		618	0.378715	0.322417		618	0.322417	0.990025	0.892851
	626	0.0139521	0.0150011		619	0.370642	0.313226		619	0.313226	0.983968	0.905906
	627	0.0135569	0.0145436		620	0.36249	0.304657		620	0.304657	0.976485	0.91791
	628	0.0130924	0.0141212		621	0.35474	0.29596		621	0.29596	0.967855	0.928908
	629	0.0126763	0.013672		622	0.346717	0.287144		622	0.287144	0.958437	0.938471
	630	0.0122357	0.013285		623	0.338518	0.278666		623	0.278666	0.947856	0.94741
	631	0.0118313	0.0128353		624	0.32981	0.26965		624	0.26965	0.936832	0.955488
	632	0.0113329	0.0124377		625	0.321594	0.26121		625	0.26121	0.924939	0.96243
	633	0.0108941	0.0120747		626	0.312795	0.252749		626	0.252749	0.912601	0.968527
	634	0.0105454	0.011737		627	0.304111	0.244342		627	0.244342	0.899708	0.973675
	635	0.0102347	0.0114449		628	0.295536	0.236244		628	0.236244	0.887454	0.978122
	636	0.00990557	0.0111221		629	0.286751	0.228116		629	0.228116	0.875418	0.981926
	637	0.00956038	0.0108577		630	0.277764	0.220507		630	0.220507	0.862472	0.985924
	638	0.00929531	0.0105694		631	0.269516	0.213094		631	0.213094	0.849964	0.989848
	639	0.00919419	0.0102909		632	0.261126	0.206416		632	0.206416	0.838059	0.992135
	640	0.00903164	0.00997865		633	0.252937	0.199803		633	0.199803	0.82639	0.994661
	641	0.00885879	0.00964995		634	0.244623	0.192542		634	0.192542	0.814867	0.996918
	642	0.00869057	0.00926355		635	0.236603	0.185895		635	0.185895	0.804074	0.998416
	643	0.00848888	0.00897664		636	0.22923	0.179593		636	0.179593	0.793376	0.99964
	644	0.0082855	0.00871084		637	0.221914	0.173788		637	0.173788	0.782871	1
	645	0.00807811	0.00847755		638	0.214384	0.16803		638	0.16803	0.772385	0.999689
	646	0.00782879	0.00819844		639	0.207281	0.162555		639	0.162555	0.762022	0.998556
	647	0.0075664	0.00799083		640	0.20032	0.15698		640	0.15698	0.751774	0.997117
	648	0.0073538	0.00776253		641	0.19384	0.151957		641	0.151957	0.741109	0.994685
	649	0.00710259	0.00768106		642	0.187324	0.146978		642	0.146978	0.730657	0.992052
	650	0.00687898	0.0075114		643	0.181049	0.142095		643	0.142095	0.72025	0.989096
	651	0.00676875	0.00742451		644	0.174596	0.137593		644	0.137593	0.710287	0.985603
	652	0.0065693	0.00731507		645	0.168626	0.133262		645	0.133262	0.700613	0.982482
	653	0.00638873	0.00720838		646	0.162826	0.129154		646	0.129154	0.690574	0.978617
	654	0.00627825	0.00713105		647	0.157676	0.125212		647	0.125212	0.680553	0.974246
	655	0.00619758	0.00702521		648	0.152342	0.12171		648	0.12171	0.670662	0.968004
	656	0.00610444	0.00688977		649	0.1474	0.118179		649	0.118179	0.660815	0.962077
	657	0.00596093	0.00669756		650	0.142724	0.114481		650	0.114481	0.650616	0.955521
	658	0.00582813	0.00648619		651	0.138487	0.111156		651	0.111156	0.64029	0.948756
	659	0.00569929	0.00631443		652	0.134162	0.10783		652	0.10783	0.629736	0.939517
	660	0.00557473	0.00618647		653	0.129913	0.104848		653	0.104848	0.619215	0.930458
	661	0.00542524	0.00598426		654	0.125848	0.101765		654	0.101765	0.608417	0.920523
	662	0.00524904	0.0057334		655	0.121915	0.0988339		655	0.0988339	0.597412	0.909936
	663	0.00511999	0.0055789		656	0.118388	0.0960594		656	0.0960594	0.586232	0.898533
	664	0.00497036	0.00542047		657	0.115145	0.0934922		657	0.0934922	0.574814	0.886335
	665	0.00486933	0.00533282		658	0.11186	0.0910672		658	0.0910672	0.563616	0.874245
	666	0.00481083	0.00517682		659	0.108439	0.0883425		659	0.0883425	0.552347	0.862231
	667	0.00476475	0.00499406		660	0.105078	0.0860176		660	0.0860176	0.541575	0.850293
	668	0.0046927	0.00488447		661	0.102018	0.0838908		661	0.0838908	0.530996	0.838862
	669	0.00461014	0.0047387		662	0.0989647	0.0817009		662	0.0817009	0.520473	0.826995
	670	0.00452835	0.00476037		663	0.0962025	0.0795278		663	0.0795278	0.510182	0.814611
	671	0.00450397	0.00471642		664	0.09355	0.0776758		664	0.0776758	0.500329	0.802546
	672	0.00443177	0.00467209		665	0.090857	0.0756112		665	0.0756112	0.49071	0.791303
	673	0.00433625	0.00464703		666	0.0882795	0.073537		666	0.073537	0.480708	0.779546
	674	0.00432479	0.00454187		667	0.0858169	0.0714606		667	0.0714606	0.470895	0.767863
	675	0.00427701	0.00446832		668	0.0830448	0.0693741		668	0.0693741	0.461456	0.754813
	676	0.00419592	0.00445133		669	0.0806845	0.0674141		669	0.0674141	0.452331	0.74311
	677	0.00407279	0.00437608		670	0.0782793	0.0653077		670	0.0653077	0.442859	0.730261
	678	0.00399508	0.00436336		671	0.0759249	0.0632527		671	0.0632527	0.433445	0.717519
	679	0.00387895	0.00435495		672	0.0738106	0.0612789		672	0.0612789	0.42412	0.704005
	680	0.0037866	0.00430374		673	0.0716466	0.0594427		673	0.0594427	0.414956	0.690788
	681	0.00373063	0.00431224		674	0.0695588	0.0576502		674	0.0576502	0.405833	0.678012
	682	0.00367888	0.00426899		675	0.0674321	0.055936		675	0.055936	0.396539	0.663916
	683	0.00361658	0.00422327		676	0.0653662	0.0542795		676	0.0542795	0.387434	0.650575
	684	0.003649	0.0041763		677	0.0634791	0.0528269		677	0.0528269	0.378505	0.637003
	685	0.00358869	0.00413204		678	0.0616442	0.051216		678	0.051216	0.369684	0.623367
	686	0.00352193	0.00409738		679	0.0599537	0.0496805		679	0.0496805	0.361055	0.6104
	687	0.00353653	0.00403791		680	0.0583447	0.0483009		680	0.0483009	0.35242	0.597741
	688	0.00351183	0.0039722		681	0.0566794	0.0468191		681	0.0468191	0.344142	0.584832
	689	0.00354909	0.0038434		682	0.0550499	0.0455347		682	0.0455347	0.335475	0.5716
	690	0.00363691	0.00367128		683	0.0534529	0.0442516		683	0.0442516	0.327218	0.558904
	691	0.0036361	0.0036373		684	0.051754	0.0427873		684	0.0427873	0.319315	0.546843
	692	0.00358141	0.00359668		685	0.0504698	0.0414845		685	0.0414845	0.311715	0.53498
	693	0.0035238	0.0034691		686	0.0490425	0.0401568		686	0.0401568	0.304154	0.523373
	694	0.00352552	0.00341147		687	0.0475997	0.0388747		687	0.0388747	0.2968	0.511995
	695	0.00344333	0.00336139		688	0.0462125	0.0377149		688	0.0377149	0.289837	0.5012
	696	0.00342748	0.00337966		689	0.0447192	0.0365761		689	0.0365761	0.283033	0.49084
	697	0.00336485	0.00338453		690	0.0433852	0.0354154		690	0.0354154	0.276343	0.480372
	698	0.00330928	0.00333415		691	0.0419046	0.0343834		691	0.0343834	0.269595	0.469248
	699	0.00326703	0.00330356		692	0.0404708	0.033074		692	0.033074	0.262905	0.459063
	700	0.00322725	0.00319348		693	0.03896	0.0320422		693	0.0320422	0.255952	0.448247
	701	0.00314124	0.00324577		694	0.0375073	0.030779		694	0.030779	0.249169	0.437617
	702	0.00307133	0.00323992		695	0.0362405	0.0296143		695	0.0296143	0.242487	0.427454
	703	0.0030574	0.00326912		696	0.0349499	0.0285062		696	0.0285062	0.235795	0.416439
	704	0.00300143	0.00316602		697	0.033731	0.027521		697	0.027521	0.229088	0.405261
	705	0.00296618	0.00309993		698	0.0325895	0.026488		698	0.026488	0.22219	0.394009
	706	0.00295337	0.00311065		699	0.0315867	0.025474		699	0.025474	0.215479	0.383164
	707	0.00291411	0.00314498		700	0.0306488	0.0243877		700	0.0243877	0.208958	0.372469
	708	0.00281959	0.00309611		701	0.0297974	0.0237121		701	0.0237121	0.202736	0.361795
	709	0.0028111	0.00302489		702	0.0288778	0.0228862		702	0.0228862	0.196514	0.35169
	710	0.00281617	0.00300932		703	0.0280632	0.0221222		703	0.0221222	0.190345	0.341454
	711	0.0026889	0.00299088		704	0.0272453	0.0214393		704	0.0214393	0.184535	0.331987
	712	0.00262962	0.00293187		705	0.0263321	0.0207733		705	0.0207733	0.178839	0.322765
	713	0.00253083	0.00285993		706	0.0254357	0.0201403		706	0.0201403	0.173274	0.313836
	714	0.00244791	0.00279778		707	0.0245363	0.0195467		707	0.0195467	0.167968	0.305156
	715	0.00237198	0.00272978		708	0.0236427	0.0189627		708	0.0189627	0.162948	0.29651
	716	0.00231587	0.00268027		709	0.0226607	0.0183858		709	0.0183858	0.158078	0.288378
	717	0.00225784	0.00270789		710	0.0217283	0.0176208		710	0.0176208	0.153601	0.281228
	718	0.00219963	0.00265006		711	0.0208842	0.0170498		711	0.0170498	0.14939	0.274381
	719	0.00213444	0.00259787		712	0.0200233	0.0165247		712	0.0165247	0.145392	0.267503
	720	0.00211834	0.00249501		713	0.0193339	0.0159376		713	0.0159376	0.141632	0.261143
	721	0.0020878	0.00245663		714	0.0187648	0.0153231		714	0.0153231	0.138027	0.255034
	722	0.00210997	0.00246427		715	0.0181831	0.0147421		715	0.0147421	0.13452	0.249158
	723	0.0021428	0.00243006		716	0.0175126	0.0142573		716	0.0142573	0.131274	0.243323
	724	0.00213396	0.00240179		717	0.0168734	0.0138379		717	0.0138379	0.128304	0.237998
	725	0.00219924	0.0023418		718	0.0163527	0.0132735		718	0.0132735	0.125176	0.233121
	726	0.00221025	0.00230991		719	0.0158284	0.0128032		719	0.0128032	0.12214	0.227894
	727	0.00218098	0.00230376		720	0.01529	0.0123635		720	0.0123635	0.119219	0.22287
	728	0.00216891	0.00227367		721	0.014856	0.0118791		721	0.0118791	0.116357	0.218126
	729	0.00217823	0.00226572		722	0.0144013	0.0114993		722	0.0114993	0.113563	0.213461
	730	0.0021667	0.00228861		723	0.0139456	0.0111538		723	0.0111538	0.110958	0.20895
	731	0.00217574	0.00227328		724	0.0134467	0.0107844		724	0.0107844	0.108416	0.204523
	732	0.00219527	0.00225376		725	0.0130375	0.0104504		725	0.0104504	0.105883	0.200097
	733	0.00219815	0.00224354		726	0.0126419	0.0101341		726	0.0101341	0.103468	0.196056
	734	0.00219867	0.0022321		727	0.0122938	0.00997238		727	0.00997238	0.101019	0.191709
	735	0.00221269	0.00224546		728	0.011972	0.00979515		728	0.00979515	0.0986365	0.187117
	736	0.00224202	0.00226263		729	0.0116622	0.00952888		729	0.00952888	0.0963265	0.182942
	737	0.00222146	0.00225204		730	0.0114531	0.0093772		730	0.0093772	0.0940105	0.178808
	738	0.00219941	0.00229439		731	0.0111328	0.00919002		731	0.00919002	0.0918112	0.174681
	739	0.00213016	0.00224715		732	0.0108382	0.00905428		732	0.00905428	0.0896871	0.170696
	740	0.00209441	0.00217705		733	0.0104927	0.00883277		733	0.00883277	0.0876439	0.16707
	741	0.00210148	0.00216191		734	0.0102595	0.00861712		734	0.00861712	0.0855502	0.163711
	742	0.00207319	0.00212816		735	0.0100109	0.00845551		735	0.00845551	0.083626	0.160364
	743	0.00204873	0.00215506		736	0.00978398	0.00826056		736	0.00826056	0.0817127	0.157162
	744	0.00202645	0.00210798		737	0.00956517	0.00798333		737	0.00798333	0.0797228	0.154057
	745	0.00202492	0.00209024		738	0.00932068	0.00773447		738	0.00773447	0.077907	0.151073
	746	0.00204534	0.00214289		739	0.00902993	0.00751825		739	0.00751825	0.0760865	0.148293
	747	0.00206935	0.00211699		740	0.00876463	0.0072871		740	0.0072871	0.0743806	0.145474
	748	0.00212531	0.00206318		741	0.00860036	0.00710393		741	0.00710393	0.0726477	0.142335
	749	0.0021981	0.00210331		742	0.00839045	0.0069055		742	0.0069055	0.0709	0.139349
	750	0.00218116	0.00210524		743	0.00818329	0.00673363		743	0.00673363	0.0690984	0.136082
	751	0.00220229	0.00223714		744	0.00797273	0.00653703		744	0.00653703	0.0673555	0.13283
	752	0.00214619	0.00221863		745	0.00777465	0.00632568		745	0.00632568	0.0656083	0.129832
	753	0.00208192	0.00223779		746	0.00752776	0.0061829		746	0.0061829	0.0639706	0.126814
	754	0.00201532	0.00225464		747	0.00731597	0.00599715		747	0.00599715	0.0624188	0.123854
	755	0.0019927	0.00224739		748	0.00711219	0.00586416		748	0.00586416	0.060856	0.121047
	756	0.00202561	0.00221626		749	0.00691574	0.00570336		749	0.00570336	0.0594314	0.118281
	757	0.00204715	0.00229014		750	0.00678297	0.0055803		750	0.0055803	0.0580091	0.11577
	758	0.00208707	0.002232		751	0.00659381	0.00551434		751	0.00551434	0.0566788	0.113099
	759	0.0020808	0.00224445		752	0.00637224	0.00538472		752	0.00538472	0.0553612	0.110322
	760	0.0021324	0.00224276		753	0.00615719	0.00525548		753	0.00525548	0.0540196	0.107929
	761	0.00214381	0.00226383		754	0.00596046	0.00509234		754	0.00509234	0.052804	0.105587
	762	0.00223528	0.00223041		755	0.00575293	0.00499659		755	0.00499659	0.0515556	0.103429
	763	0.00224073	0.00216711		756	0.00564787	0.00482416		756	0.00482416	0.0503743	0.101022
	764	0.00231873	0.00210239		757	0.00556161	0.00469126		757	0.00469126	0.049125	0.0985554
	765	0.00235519	0.00219485		758	0.00536162	0.00457084		758	0.00457084	0.0479814	0.0963527
	766	0.00236514	0.00223917		759	0.00523034	0.00444682		759	0.00444682	0.0468581	0.0940461
	767	0.00232552	0.00234321		760	0.00515496	0.00429426		760	0.00429426	0.0457243	0.0920552
	768	0.0022579	0.00228734		761	0.00504142	0.00419397		761	0.00419397	0.044647	0.0901592
	769	0.00227774	0.00235283		762	0.00486774	0.00405337		762	0.00405337	0.0436351	0.0881932
	770	0.00230014	0.00234512		763	0.0048128	0.00390363		763	0.00390363	0.0426718	0.0862959
	771	0.00230611	0.00236275		764	0.00469985	0.00378986		764	0.00378986	0.0417198	0.0843912
	772	0.0022822	0.00230383		765	0.00462491	0.0036926		765	0.0036926	0.0408219	0.0825456
	773	0.00231171	0.00240189		766	0.00451318	0.00365457		766	0.00365457	0.0399233	0.0808232
	774	0.00233046	0.00232419		767	0.00437201	0.00358304		767	0.00358304	0.0390037	0.0789924
	775	0.00230621	0.00235904		768	0.00420936	0.00348377		768	0.00348377	0.0381876	0.0774901
	776	0.00229909	0.00239813		769	0.00408429	0.0034131		769	0.0034131	0.037346	0.0760091
	777	0.0023178	0.00237006		770	0.00399694	0.00333445		770	0.00333445	0.0365467	0.074369
	778	0.00234058	0.00231563		771	0.00391152	0.00327747		771	0.00327747	0.0358071	0.0728784
	779	0.0023394	0.00230282		772	0.00381813	0.00321723		772	0.00321723	0.0350511	0.0711964
	780	0.00245466	0.00229534		773	0.00371679	0.00316781		773	0.00316781	0.0343509	0.0699341
	781	0.00253529	0.00238494		774	0.00363629	0.00308369		774	0.00308369	0.0336711	0.0686657
	782	0.00261453	0.00235414		775	0.00355191	0.00301574		775	0.00301574	0.0330906	0.0673563
	783	0.00261319	0.00238844		776	0.00346766	0.00292946		776	0.00292946	0.0324794	0.066251
	784	0.00264693	0.00234812		777	0.00334124	0.00286543		777	0.00286543	0.0319069	0.0650456
	785	0.00271886	0.00240654		778	0.00324383	0.00269999		778	0.00269999	0.0313682	0.0636918
	786	0.00275684	0.00247501		779	0.00316848	0.00264293		779	0.00264293	0.0308806	0.0625867
	787	0.00277005	0.00254446		780	0.0030741	0.0026104		780	0.0026104	0.0303195	0.0613443
	788	0.00280392	0.00261221		781	0.00297722	0.0025707		781	0.0025707	0.0297421	0.0602203
	789	0.00280162	0.00277368		782	0.00290584	0.00250366		782	0.00250366	0.0290947	0.059059
	790	0.00274554	0.00272662		783	0.00281472	0.00240902		783	0.00240902	0.0284845	0.0579708
	791	0.00264614	0.00277844		784	0.00275543	0.00230597		784	0.00230597	0.0279046	0.0568638
	792	0.00262168	0.0027959		785	0.00267142	0.00224789		785	0.00224789	0.0272631	0.055724
	793	0.00265171	0.00274786		786	0.00261696	0.00220427		786	0.00220427	0.0266234	0.0545589
	794	0.00260489	0.00277569		787	0.00251974	0.00216587		787	0.00216587	0.0260312	0.0535248
	795	0.00263775	0.00272659		788	0.00250121	0.00213043		788	0.00213043	0.0254425	0.0524699
	796	0.00278485	0.00280749		789	0.00244696	0.00205603		789	0.00205603	0.0248402	0.0514099
	797	0.00285924	0.00278143		790	0.00242092	0.00201683		790	0.00201683	0.0242247	0.0502504
	798	0.00294864	0.00274231		791	0.00234533	0.00203696		791	0.00203696	0.0236982	0.0491494
	799	0.00296315	0.00277666		792	0.00228848	0.0019586		792	0.0019586	0.0231934	0.0481289
	800	0.0030284	0.00278172		793	0.00227601	0.00190397		793	0.00190397	0.0227733	0.0471823
	801	0.0031023	0.00289083		794	0.00227422	0.00183964		794	0.00183964	0.0224328	0.0463097
	802	0.00329568	0.00292051		795	0.00222574	0.00187271		795	0.00187271	0.0221366	0.0456543
	803	0.00336151	0.00303972		796	0.00216536	0.00188915		796	0.00188915	0.021858	0.045043
	804	0.00340501	0.00314827		797	0.00210383	0.00187276		797	0.00187276
	805	0.0033252	0.00331039		798	0.00209718	0.00182955		798	0.00182955
	806	0.0033001	0.00327619		799	0.00201599	0.00175487		799	0.00175487
	807	0.0033301	0.00328143		800	0.00203282	0.0017298		800	0.0017298
	808	0.00337893	0.00325189		801	0.00201277	0.00174931		801	0.00174931
	809	0.00344916	0.00321283		802	0.00205157	0.00172675		802	0.00172675
	810	0.00351079	0.00335776		803	0.00204541	0.00169771		803	0.00169771
	811	0.00355167	0.00344588		804	0.00210202	0.00166713		804	0.00166713
	812	0.00370488	0.00361746		805	0.00206088	0.00159826		805	0.00159826
	813	0.00372156	0.00372644		806	0.00206755	0.00156593		806	0.00156593
	814	0.00395886	0.00368635		807	0.00199241	0.00149383		807	0.00149383
	815	0.00401203	0.00376963		808	0.00196723	0.0013473		808	0.0013473
	816	0.00414433	0.00386519		809	0.00194472	0.00129426		809	0.00129426
	817	0.00419988	0.00387216		810	0.00188266	0.00124021		810	0.00124021
	818	0.00427669	0.00398606		811	0.00181476	0.00124223		811	0.00124223
	819	0.00428197	0.00427236		812	0.00172054	0.00124972		812	0.00124972
	820	0.0044397	0.00427629		813	0.00171523	0.00123828		813	0.00123828
	821	0.0046475	0.00441791		814	0.00166183	0.00123163		814	0.00123163
	822	0.00473232	0.00443927		815	0.00159826	0.00124943		815	0.00124943
	823	0.00494281	0.00442651		816	0.00163604	0.00132369		816	0.00132369
	824	0.0048377	0.00462224		817	0.00164255	0.00139432		817	0.00139432
	825	0.00504034	0.00490976		818	0.00172418	0.00140432		818	0.00140432
	826	0.00516643	0.00514559		819	0.00174184	0.00142501		819	0.00142501
	827	0.00515844	0.0055526		820	0.00174959	0.00143972		820	0.00143972
	828	0.00555449	0.00596627		821	0.00173099	0.00146277		821	0.00146277
	829	0.00609976	0.00634809		822	0.00171235	0.00149605		822	0.00149605
	830	0.00634415	0.00660006		823	0.00178474	0.00152661		823	0.00152661
	831	0.00665568	0.00692248		824	0.0018925	0.00156958		824	0.00156958
	832	0.00722821	0.00729367		825	0.00188588	0.00168712		825	0.00168712
	833	0.00745177	0.00775925		826	0.00199701	0.00171365		826	0.00171365
	834	0.00809408	0.00868273		827	0.00214466	0.00183021		827	0.00183021
	835	0.00826606	0.00950473		828	0.00207451	0.00198036		828	0.00198036
	836	0.00853932	0.0104905		829	0.00206771	0.0020608		829	0.0020608
	837	0.00958357	0.0114276		830	0.00214072	0.00203478		830	0.00203478
	838	0.0105809	0.0118008		831	0.00214088	0.00201076		831	0.00201076
	839	0.0117929	0.0123556		832	0.00240942	0.00190472		832	0.00190472
	840	0.012881	0.0132124		833	0.00249895	0.00195116		833	0.00195116
	841	0.0142555	0.0140271		834	0.00272458	0.0020353		834	0.0020353
	842	0.0154355	0.0148257		835	0.00267079	0.00214045		835	0.00214045
	843	0.0165596	0.0158053		836	0.00275459	0.00219378		836	0.00219378
	844	0.0178285	0.0165735		837	0.00256089	0.00222231		837	0.00222231
	845	0.0187814	0.01722		838	0.00284365	0.00218584		838	0.00218584
	846	0.0192387	0.0177625		839	0.00326086	0.00215524		839	0.00215524
					840	0.0034206	0.00199585		840	0.00199585
					841	0.00341658	0.00201704		841	0.00201704
					842	0.00338731	0.00209158		842	0.00209158
					843	0.00314419	0.0023775		843	0.0023775
					844	0.00267745	0.00267955		844	0.00267955
					845	0.00234073	0.00293838		845	0.00293838
					846	0.0020129	0.00319659		846	0.00319659
					847	0.00156384	0.00354586		847	0.00354586
					848	0.00129914	0.00391965		848	0.00391965

## Sheet: Figure S13
	Figure S13b
	Time (s)	Fluorescence
		mTFP2b	LSSmKOb	LSSfRFP	mCerulean3
	0	1	1	1	1
	16	0.966116	0.959777	0.977339	0.971051
	32	0.937435	0.931644	0.962486	0.937735
	48	0.913551	0.909784	0.952851	0.917224
	64	0.889454	0.892361	0.94397	0.900002
	80	0.866767	0.875891	0.935174	0.876937
	96	0.841392	0.854364	0.922723	0.855962
	112	0.820905	0.840782	0.914232	0.844981
	128	0.798647	0.823899	0.901879	0.824742
	144	0.779867	0.810187	0.894705	0.810089
	160	0.757707	0.791918	0.882507	0.790387
	176	0.739939	0.782706	0.874258	0.7791
	192	0.718489	0.768301	0.862384	0.76043
	208	0.700035	0.754242	0.853728	0.750895
	224	0.682728	0.742255	0.844199	0.741184
	240	0.661645	0.727773	0.829739	0.727362
	256	0.645754	0.717499	0.821175	0.714148
	272	0.630003	0.707143	0.813125	0.703715
	288	0.612194	0.695445	0.801005	0.69381
	304	0.598098	0.686762	0.793056	0.6818
	320	0.582198	0.675548	0.78327	0.671434
	336	0.568552	0.666187	0.772149	0.658606
	352	0.555727	0.658404	0.763988	0.646723
	368	0.54221	0.650355	0.753997	0.635371
	384	0.527759	0.638478	0.74148	0.628025
	400	0.516412	0.631814	0.732773	0.617862
	416	0.503032	0.62185	0.7219	0.609551
	432	0.491453	0.613989	0.713471	0.598548
	448	0.478819	0.604485	0.701678	0.590221
	464	0.469481	0.599308	0.695158	0.582177
	480	0.458145	0.591762	0.686114	0.57116
	496	0.448061	0.584871	0.676654	0.564117
	512	0.437348	0.576934	0.666481	0.556065
	528	0.427943	0.570045	0.657824	0.547722
	544	0.418593	0.562865	0.64959	0.541664
	560	0.408441	0.55575	0.637975	0.532162
	576	0.399566	0.547723	0.628935	0.527289
	592	0.392277	0.542183	0.622373	0.51822

## Sheet: Figure S17
	Figure S17b														Supplementary Figure 17d
	Group	untransfeted			UFObow			UFObow+Cre							R	G	B
	Bioluminescence	8138.28	11203.5	5073.01	461213	588647	333778	28273.2	25212.8	23333.5					1523.66	1060.07	1870.65
															528	392.5	469
	Figure S17c														346.75	374	420.25
	Fluorescence	mTFP2b				LSSmKOb				LSSfRFP					1487.05	1055.45	1493.62
	Cell number	315	321	261	445	334	323	316	419	366	331	254	480		563.614	420.849	808.819
															1795.17	604.339	650.898
															348.333	342	562
															352.4	397.9	702.4
															386.089	459.722	698.392
															485	342	379
															365.364	413	582.545
															2833.34	1873.79	3092.36
															427.458	434.583	720.458
															811.3	509.3	559.7
															388.8	408.4	601.8
															403.167	407	768.25
															576.676	482.622	426.162
															548.8	500.4	428.943
															571.873	586.473	456.717
															783.258	631.277	1006.62
															1256.56	961.321	298.891
															417.262	455.071	684.595
															536.21	550.611	460.561
															519	231	398
															832.333	309.5	329.667
															790.48	531.08	653.36
															365.6	470.1	654
															345	316	708
															534.333	403	370.333
															377.174	442.913	823.261
															689.206	765.316	1264.07
															3432.51	2355.67	2079.51
															504	313	365
															2890.33	2022.63	1968.22
															513	327	398
															1179.12	847.819	1270.12
															522	459.5	539
															459.5	304.5	401
															929.693	630.744	876.597
															679.763	692.352	920.329
															648.758	517.477	662.172
															933.905	537.565	972.778
															448	354.5	563
															527.985	352.328	681.806
															451.167	554.167	249.667
															686.262	555.046	730.185
															574.97	391.758	729.773
															832.186	683.804	870.111
															519.5	338.429	624.786
															299	531	479.5
															611.679	424.247	798.377
															592.588	413.891	753.345
															374	723	284
															368	346.5	713.5
															570.2	367.933	761.2
															695	287	603
															810.435	764.654	869.837
															398	381	574
															579.5	272.5	607.5
															1266.49	771.928	829.949
															525	344	343
															605.864	392.136	502.227
															426	387.5	392.5
															480	377.5	495.5
															763.08	535.862	633.015
															443.667	416.333	540.333
															457	274	416
															602	333	285
															638.3	645.75	1027.85
															711	382	431
															303.667	467	415
															673	276.667	435.667
															403	356	335
															472.5	388.5	317
															330	466.5	372.5
															391	375.25	471.25
															706.667	338.333	453.4
															758.755	312.491	468.887
															747.603	312.75	424.147
															968.588	510.57	318.448
															762.727	289.909	539.545
															509	341	278
															522	337	265
															440	298	581
															1570.89	703.766	466.218
															889.061	458.789	309.93
															520	299	348
															769	299	163
															774.136	948.518	293.79
															755.241	399.325	409.047
															720.571	348.143	493.857
															826	341	200
															1066.18	668.225	545.464
															628.643	328	306.214
															677.5	380	509
															219	224	822
															702.75	368	259.5
															618	576.5	607.5
															636.797	812.858	1057.27
															458.714	439.143	718.857
															668.333	371.833	414.833
															204	352	545
															552	309	382
															558.667	373.667	586.667
															760.784	932.162	1014.92
															405.667	340	653.667
															771.566	365.358	413.283
															730	330	474
															2744.35	2223.88	2606.72
															722.731	565.692	818.365
															611.5	318.5	383
															608.5	287	444
															858	361	208
															779.7	296.1	328.675
															723.5	288.25	342.25
															784.5	276.833	328.5
															589	403	535
															481.667	489.667	483.333
															489.833	489.167	296.833
															241	576	246
															584	374	351
															467.4	569.2	173
															578.5	578.5	512
															499	522	265
															462	635	220
															653	428	310.333
															477	503	214
															322	562.5	159.5
															589.25	432.75	329.75
															505	381	317
															645	430	257
															906.506	670.37	491.973
															512.801	568.218	732.847
															790.6	275.2	352.2
															809	281	158
															689.75	268.75	242.75
															690.25	285	296.5
															3741.52	3541.24	3622.43
															371.189	470.811	705.892
															856.226	298.355	262.065
															671.48	723.066	389.084
															868.268	339.352	305.915
															478.255	592.201	755.828
															551.062	432.1	701.487
															620	380	262
															517.444	416.889	725.778
															479.838	527.779	674.368
															1518.89	1886.54	1146.88
															1640.41	1097.26	1315.96
															281	320	910
															550	387	455
															589	376	251
															1221.34	569.845	356.401
															1019.14	755.933	838.691
															576	412.5	446.5
															508	237	402
															643.34	745	234.264
															198	593	420
															491	373.5	739
															995.049	782.249	1099.93
															3240.1	2044.74	1369.94
															480.444	479.333	724.333
															845.308	460.319	271.564
															368	431.222	600.222
															480	519	343
															318	221	622
															514.25	378.75	464.75
															555.786	340.571	516.143
															500.167	364.167	506.5
															588.074	377.704	454.704
															521.917	348.667	445.917
															583.5	330.167	343.667
															653.333	422.333	328
															579.278	471.093	706.296
															480.5	330.5	569.5
															520	391	370.667
															589	297	649
															611.794	366.912	440.353
															360.5	311	574.5
															646.5	335.5	415
															642	379	306
															539.4	344	458.4
															532.667	468.636	668.394
															1185.68	504.361	730.109
															720	338	419
															462	362	374
															542.308	426.077	740.538
															542.2	272.8	457.6
															2296.41	1198.93	1388.46
															876.671	651.632	778.724
															578	396	196
															1923.62	873.509	897.163
															966.885	524.667	516.186
															653.5	402.5	566
															363.688	427.406	733.094
															548	396	491
															246.818	326.545	896.364
															338	274	489
															377	331	655
															322.4	399.72	843.96
															325.154	398.031	871.431
															331.667	390.333	994.667
															360.786	397.5	817.143
															401	390	503
															368	323.125	717
															664.155	776.724	548.879
															201	458	756
															348.095	380.905	765.952
															336.726	393.877	944.461
															748	243	300
															561.5	488	289.5
															297.148	365.815	817.111
															320.581	385.323	937.774
															966.624	699.162	693.071
															488.333	375.333	563
															218	241	709
															509	431.769	612.458
															1266.46	650.435	694.82
															747.7	502.4	501.6
															309.585	383.938	839.769
															310	261	648
															327.8	375.9	869.533
															281	415	717
															389.55	385.65	604.25
															439.75	458.5	460.75
															216	260	706
															275	257	698
															288.143	317.714	846.429
															402	298	496
															486.294	430.176	563.118
															494	469.5	402.5
															235.75	317.75	872.25
															345	307	756
															435.867	364.133	634.067
															361.167	302.833	874.667
															268.5	308.875	906.125
															415	471	242
															228	357.5	776
															261.5	333.5	932
															484.833	368.958	735.792
															499	251	584
															629	553	290
															547.382	385.559	824.265
															566.376	449.852	803.997
															337.5	274.5	902
															461.364	588.364	252.545
															412.333	300.333	597.667
															477.688	393.5	696.5
															512.778	556.111	340.5
															413	368	675
															422	606.667	306.333
															343.333	396.167	899.167
															545.5	409.5	622
															1339.37	1003.63	1778.32
															527.614	443.409	505.682
															681.589	745.556	1123.37
															729.108	455.667	625.779
															630.636	505.606	616
															561.296	425.093	602.537
															340.444	330.778	747.556
															525.683	426.61	504.537
															716.667	554	689.167
															543.692	441.308	582.077
															517.125	430.625	551.208
															782.984	899.596	391.245
															675.49	563.645	882.548
															453.5	528	369.312
															404.667	359	720.333
															532.8	392.067	579.6
															1794.93	1233.22	1591.31
															476.75	427.5	795.25
															718.815	542.652	1088.33
															862.585	690.658	539.244
															537.632	444.23	546.034
															485.222	429.444	461.222
															1015.23	721.673	1238.18
															420.333	419.333	378
															500.391	419.565	538
															908.527	1059.86	1712.65
															338	403	387
															799.542	386.261	508.883
															504.35	444.35	580.95
															526.5	415.75	740.321
															718.071	440.036	406.607
															545.792	446	646.292
															806.442	535.898	516.368
															710.183	371.833	481.083
															863.511	1130.99	847.947
															985.959	635.335	496.996
															864.207	578.187	501.17
															382.5	482	548.25
															371.5	473.75	385.75
															412.776	462.388	571.866
															349	526	627.5
															525	346	551
															471.667	475.833	442.778
															379.5	453.9	528.5
															332.25	380.25	517.5
															424.769	443.692	725.615
															430.771	486.12	616.313
															459.75	455.25	510
															399.522	515.957	611.478
															295	434	467
															550.854	413.732	606.976
															517.64	401.8	656
															351	484.75	641.75
															1187.95	1346.21	1304.88
															567.333	404	496.667
															421.75	314.5	434.5
															719	421	1037
															538.707	630.759	758.481
															448.5	366	695.95
															698.39	529.094	737.599
															507	443	424.5
															417.5	309.75	531
															354	236	842
															306	436.5	500
															304.5	427	567.5
															247	270	940
															337.25	300.75	629.5
															347	483	658
															242.5	406.5	697
															309	374.667	677.667
															302.667	389	766.333
															532.25	349.75	505.75
															312.5	421.5	590
															348.818	363.545	701.636
															1224.9	913.945	1082.53
															361	408.667	993
															289	386	887
															370	216	1037
															202	517	343
															431.75	471	665.25
															308	369	959
															477.083	574.467	722.8
															256	479	329
															261	370.5	677.5
															559	392	580
															493.75	361.5	522.25
															421	380.25	621.625
															324	432	386.5
															693	456	607
															323.591	332.5	820.682
															201	358.5	942
															326.667	339.778	699.667
															375	423.5	444
															318.667	387.667	593
															383.667	460.286	655.619
															306.833	431	581
															337	444	842
															340	377	1314
															389.5	408.5	500.5
															402.933	385.8	573.267
															336	472	660.8
															392.8	425	450.2
															333	514	437
															755	340	597
															468.688	440.75	644.125
															401.5	572	297
															343	315	510
															361	348	485
															323	259	828
															547.034	431.207	594.931
															551.455	383.409	557.364
															289	282	708.333
															223.5	292	637
															612.455	542.699	1051.89
															475	298	580
															439	457.5	548.5
															341	256	599
															646	366	408
															384.5	355.5	812
															421.417	338.583	602.917
															451	371	280
															467.098	447.927	647.707
															242	370	627
															260.667	269.333	680.667
															410.167	445.167	494.333
															314	433	373
															599.96	453.173	663.613
															574.263	450.632	715.105
															404.25	387.125	526.312
															443	378	705
															401	307	408
															553	400.667	641.333
															532.1	418.8	596.5
															386.822	485.63	1080.83
															432	330.667	541.333
															327.458	393.153	993.017
															306.195	376.264	921.931
															162	355	643
															598.919	483.183	685.377
															1348.16	1041.62	1766.07
															348	328	404
															2534.67	1158.79	962.981
															736.653	394.277	956.003
															288.5	471.5	672.5
															438.692	321.231	563.308
															547.933	308.733	766.067
															495.057	400.943	616.358
															2295.4	977.064	2393.19
															445	398.667	596.333
															369.75	481.5	1008.89
															435	317.333	665.667
															677.007	500.612	684.115
															1242.75	1113.61	1325.21
															544	253.5	518.5
															744	317	506
															467.7	342.9	542.1
															471.75	570	1337
															451	274	927
															448.571	377.571	593.143
															985	498.5	462.5
															593	420.667	710.333
															385	297	528
															611.474	931.651	1779.1
															313	458	410
															541.359	467.085	752.513
															394	303	440
															525.5	309	407
															605.333	359.513	561.128
															557.971	481.902	607.873
															399.5	315	488.5
															705.914	414.801	616.452
															634.6	516.021	811.779
															331.5	328	651
															443	320	700
															448	357.211	609.895
															3198.61	1382.34	2653.05
															325	461	496.5
															485.929	485.024	957.976
															506	261	772
															542	444	536
															412.8	346.9	600.5
															564.526	484.855	670.786
															623.923	384.256	532.667
															532.083	331.333	798.917
															357	294	623
															1452.46	555.12	526.326
															419.429	388.643	545.571
															429.267	406.067	632.733
															603.097	361.613	793.935
															379.667	311.333	721.667
															349	327	631
															424.15	306.7	595.05
															499	468	476
															438	327.75	624.25
															554.5	480.5	531
															453	577	267
															646.846	614.231	1125.15
															529	436	559.6
															363	327	485
															407	288	455
															827.229	541.15	1018.62
															328.5	363.5	655
															705.98	437.232	963.649
															790.11	736.052	1971.52
															818.625	550	842.875
															2818.83	2194.01	2251.75
															365	335.5	611.5
															410.833	376.167	506.167
															442.5	358	471.5
															498.5	399	481.75
															761.846	892.067	738.928
															303	324	624
															1649.21	823.075	1605.29
															298	354	613
															483.731	457.692	480
															458.636	369.091	563.455
															452.333	341.5	507
															374	325	520
															1595.66	1251.74	1714.34
															653.2	419	444.4
															343	491	638
															655.667	341.333	280.667
															698	395	487
															1388.82	1277.92	3188.99
															857.545	701.5	1494.09
															622.8	439.467	591.133
															873.385	618.933	1308.13
															164	391	580
															322.4	361	529.6
															702.671	769.443	1334.92
															207	416	767
															1182.79	811.642	1723.38
															747.646	725.158	1279.1
															258	563	610
															471	259	710
															576.325	497.546	1265.23
															613.801	565.662	1473.38
															2203.35	1123.63	1767.51
															2976.24	2360.74	3295.16
															1988.58	1022.95	1545.16
															1360.42	721.749	1621.42
															423.857	383.143	1260.43
															283	346.4	765.6
															244.667	289.333	710.333
															676.846	502.154	1072.15
															488.167	300.167	722.667
															895.641	562.055	1119.67
															320	286	870
															1344.77	778.984	1397.39
															599	355	536
															368.333	403.667	653.333
															264	352.5	901
															294	416	547
															370.742	471.476	776.657
															339	276.333	722.667
															253.182	334.818	970.273
															315	246	596
															360.5	398.5	741
															638.333	332.667	651.667
															267.224	360.463	955.687
															556.105	357.158	513.421
															384	292	422
															422	361	548
															837.499	512.801	892.897
															438.333	458.25	533.042
															350.913	478.3	801.425
															352.948	459.315	1053.42
															371.941	461	912.265
															598.031	455.882	893.819
															423	360	454
															828.5	815.051	1269.89
															613.278	345.056	474.889
															804.5	355	385.5
															631.929	356.143	426.643
															463.75	266	647.25
															407.9	368.6	698.7
															734.625	367.25	429.688
															350.25	460	699
															348	616	422
															607	402	260
															239.5	370	699
															485	265	539
															544.438	389.75	557.438
															492	326	409
															931.419	939.964	935.49
															451.444	394.111	626.556
															472.077	380.41	656.59
															717.123	751.46	848.908
															373.75	348.25	541.75
															469.259	434	701.759
															508.982	480.709	730.564
															364	456.5	359
															458.857	496	633.429
															315.5	422	624
															460.929	387.714	605.786
															524.303	321.424	716.03
															344.5	343	481
															730	217	445
															425.5	330.5	814.5
															536.667	332.533	652.267
															1593.38	1336.8	1751.41
															355	435.667	573.167
															277.733	349.467	804.067
															553.917	297.583	570.583
															552	469.667	520.333
															748.06	451.552	781.559
															225	259	675
															264	431	664.5
															354	477	379
															716.04	409.107	1054.63
															383.656	549.252	956.448
															398.5	335.5	650.5
															296	336.667	742.667
															193	503	558.5
															775.213	449.027	501.227
															403.776	556.701	373.388
															531.143	287.286	409.714
															1916.41	1208.75	2569.96
															290	404	396
															681.088	357.471	644.912
															342	307	577.5
															339	439	548.333
															396	479.833	507.833
															519	330	319
															1265.67	735.444	807.294
															424.091	487	379.545
															564.333	271.667	554
															420	311	556
															614.857	391.143	597
															402.6	393.933	679.267
															339.5	366.5	827.5
															534.333	429.583	504.583
															476	312	701
															975.683	856.666	1483.27
															663.911	530.168	514.498
															547	449	221
															508	424	338
															386	410	388
															694	338	426
															326	381	463
															2890.02	1721.31	1527.99
															376	429	352
															647.133	399.067	428.2
															654.741	373.793	431.931
															624	386	351
															970.265	521.291	1566.53
															360	488	554
															724.215	524.015	1271
															653.209	386.307	503.98
															1669.19	1068.19	887.09
															593.5	369.176	462.676
															329.75	456.5	749.75
															971.21	613.819	485.816
															678.773	379.864	498.5
															516.5	303	643
															497.421	742.632	1513.28
															397	434.667	440
															597.084	542.981	773.505
															660.247	750.677	1744.41
															542.833	396.333	506.167
															765.356	840.872	1022.95
															470	535	839
															374.5	386	391.5
															398.615	426.154	610.897
															392.781	447.5	682.375
															462.5	282	667
															287.5	403	398
															2189.11	1801.57	2573.71
															407.75	365.75	537.25
															273	429	386
															428.333	480.25	544.25
															740.154	511.231	1073.69
															555.156	443.078	580.062
															1218.44	1163.34	3133.78
															524	460	472
															196	462	473
															218.333	370.333	799.333
															298.8	412.3	685.2
															252	289	932
															484.5	464.714	386.5
															340	446.133	767.2
															461	339	629
															655.5	394.5	640.5
															360.5	397.5	408.5
															370.5	420.5	486.75
															425	402.333	684.667
															1974.5	1524.67	2208.57
															269	336.333	974.333
															430.333	306.667	784.667
															298.5	407.5	740.5
															399	359.833	611.667
															565.595	570.902	999.556
															411.75	468.25	702.25
															352.857	399.643	654.429
															398.5	288	724
															365	562	718
															184	471	1094
															167	361	650
															381	392	346
															441	459.5	598.5
															380.25	463.625	803.625
															610.75	377	391
															299	314	518
															314	397	1302
															450.8	313.4	598
															1020.45	873.458	1231.58
															1024.98	597.382	1076.14
															451	305.5	730.25
															838.213	626.031	1297.93
															221	339	859
															202	320	798
															454.484	433.15	1060.56
															835.692	753.212	2009.81
															497.374	672.203	821.705
															657	256	490
															1106.7	536.03	764.976
															517.737	439.947	776.105
															436.944	412.667	622.389
															380.5	453.5	676.5
															2291.5	1522.68	1803.8
															413	222	469
															343	338	609
															399.565	354.739	700.043
															332.5	371	573
															1401.1	1024.46	2186.73
															294	474.5	809
															656.2	473.7	825.5
															334	368	568
															531	388	540
															369	530.5	527
															451.071	512.753	666.384
															281.333	333	678.444
															647	437	820
															450.312	501.796	700.602
															443.762	379.143	616.619
															491	560	373
															336.5	327	878.5
															427.167	431.5	567.417
															250	305	708
															298	526	653
															307.188	383.188	783.812
															248.8	314.4	823
															189	270.5	994
															302.641	383.256	787.949
															307	266	716
															343	444	603
															271	418	757
															370	251	506
															509	554	423
															356	367	597
															348	413	760
															253	512	532
															462	410	499
															281	282	861
															461	338	1146.5
															560	339	387
															370	364	473
															436.146	464.8	814.608
															3504.64	2980.09	3668.49
															582	345	423
															451.714	472.643	593.357
															379.267	399.6	713.8
															419	289	779
															350	334	569
															345	349.5	747.75
															388	296.5	483.5
															372	330.429	635.286
															404	376	347
															2131.82	1255.26	1017.42
															264	475.5	401
															300	334	877
															462	381.5	860
															438	440.419	1050.29
															407.333	499.333	930
															606.288	487.462	682.577
															515.292	494.417	637.792
															441.398	447.795	1397
															904.656	897.381	2402.92
															1039.97	771.97	1563.75
															594.045	530.432	814.682
															450.667	421.333	597.167
															577.416	358.299	778.621
															993.22	719.024	1534.07
															460.522	374.609	774.696
															608.148	604.615	1764.63
															591.156	469.688	609.406
															467	246	1096
															379.6	334	784.2
															223.5	339	670.5
															384.75	418.75	739
															383.833	382.833	832
															462	292.667	749
															1751.05	930.783	1190.9
															464	236	967
															534	347	389
															2095.5	1617.75	1711.58
															340	331	594
															719.57	462.502	681.137
															304	322	553
															307.6	343.333	881.467
															435	368.333	466
															524.1	438.2	562.5
															265	332	669
															381	336	488.667
															368	185	667
															515	319.333	483.333
															628	256.5	493.5
															319	384	393
															374	609	263
															554.2	285.4	416
															805	415	229
															476.556	407.111	635.222
															651.423	620.586	545.53
															431	329	743.25
															334	370	672
															487	419	327.5
															718.183	1093.6	1657.1
															360	282	730
															625.306	727.988	928.179
															1732.69	1576.06	2017.6
															907.48	487.102	465.276
															362.778	395	614.889
															402	421.667	589.333
															328	381	473.5
															611.667	538.111	907.667
															443.139	440.606	600.905
															829.398	752.801	603.196
															399	376	927
															382	427	418
															603	576	341
															463.625	394.625	416.125
															481.92	435.28	534.04
															423	495	322
															639.533	515.356	490.489
															431	320	700
															410.143	378.286	580.857
															943.403	688.59	827.511
															386	326	924
															417.5	451.5	467.5
															514	255	720
															710.64	507.322	312.356
															371	429	534
															952.875	825.279	442.875
															223	377	665
															327	334.4	680.4
															697.75	484	444.25
															473	325	928
															489.786	433.929	452.714
															490	475.75	710.25
															599.125	472.75	394.375
															501	314	297
															477	283	649
															313.5	505.5	480
															437	657	161
															419.257	613.314	348.143
															399	372	461.5
															345.5	428	621
															347.167	625	401.833
															366.333	327.333	568.667
															458.889	605.698	323.714
															398	446	536
															388	538	359.667
															485.118	533.471	499.941
															489.5	498.5	180.5
															460.1	565.9	381.65
															378.371	428.657	651.229
															478.4	512.4	580.2
															532	638.5	372
															484.5	611.5	318.5
															719.84	456.68	554.52
															305	432	488
															435.5	279.5	505
															482	518.676	412.243
															963.805	608.975	662.228
															254	319	706
															337	336	731
															435.353	568.618	368.794
															451.75	541.25	584.25
															508.478	544.217	457.826
															605.565	649.95	1536.42
															412	423	629
															475.5	473	698.5
															3687.95	3486.12	3732.2
															372.75	385.25	824.75
															766.056	483.846	1442.95
															373	289.25	707.25
															1454.45	1115.88	1897.69
															503.58	788.591	326.443
															410.75	384	604.6
															284	293	607
															209	416	496
															204	395	625
															697.649	622.122	618.869
															333.5	375	814
															397	403.5	748
															298	545	561
															516.184	536.699	1248.05
															364	326	437
															454	356	430
															1523.25	1205	1731.85
															366.333	422.417	628.5
															408.091	440.091	496
															395	335	717
															444.5	277	853
															323	247	634
															408	396.5	687
															817.345	466	469.054
															451	288	570
															383.333	456	311.667
															820.348	1000.62	574.223
															400.38	539.551	754.005
															451	541	402
															263	443	460
															341.177	528.532	728.065
															230	516	359
															332	637	233
															377.595	611.973	358.243
															378.333	574.167	278.389
															545	421	1029
															1249.45	1409.8	1158.72
															383.656	594.281	316.406
															374.909	604.303	297
															257.5	360.5	588
															459.7	436	613.8
															392.059	657.235	256.235
															278.25	548	303.5
															472.167	529.833	309.333
															384.556	585.611	306.722
															353.053	513.158	694.211
															453.232	504.7	819.094
															504	482.1	726.7
															474	416	706
															459.6	390.2	593.667
															1187.33	1205.62	823.761
															285	435	409
															373.5	476.5	275
															223	636	301
															480.5	545.5	418
															349	477	661
															602	514	264
															300.951	426.147	810.353
															323	531	285
															343.774	479.625	828.488
															478	420	556
															382	429.667	591
															274.667	383	647
															569.898	581.082	476.633
															569.854	646.854	1103.64
															368	261	861
															436	330	715
															305.9	385.9	918.5
															309.5	562	486.5
															308.519	432.846	697.385
															276	404	470
															284.81	374.405	759.548
															340.75	373.75	777.75
															903.956	817.766	1270.37
															247	330	655
															300.75	426.25	734.5
															331	399	520
															894	376	345
															397	318	592
															515	296	663
															383.5	357	475
															373.5	413	748
															504.5	348.5	613.5
															1271.44	1652.77	2494.87
															3217.6	2506.42	2573.35
															369	530	761
															327.52	361.52	881.04
															1072.89	1210.43	1436.37
															308.25	352.5	713.5
															205	401	695
															165	254	1203
															322.5	351.167	759.333
															3883.89	3935.14	3723.1
															329.5	386.929	765.071
															351	557	216
															313.5	379	844.5
															346.952	411.619	648.81
															657.038	597.775	990.792
															311.429	409.25	764.821
															379.091	464.727	569.818
															420	369	408
															334.733	437.467	714.733
															364.025	423.1	723.775
															457	305	584
															447	385	624
															270	427.9	813.4
															339.946	472.588	761.971
															333.7	395.4	694.733
															573	250	325
															334.5	382	629
															471.75	388	638.75
															338.913	430.609	657.565
															516.217	386.261	627.304
															600.322	573.793	935.228
															388	380.5	423
															377.625	410.75	822.125
															377	271	885
															743.149	534.417	638.366
															457	346	688
															402.5	444.5	334.75
															433.506	527.245	683.012
															807.891	1046.47	1121.57
															1670.47	1072.85	1337.91
															471	331	433
															281.5	426	570
															149	377	1156
															435.2	525.2	376.8
															453.36	435.84	675.52
															363.5	476	526.167
															311	314	674
															361.333	391.333	539
															456.889	481.394	753.686
															441.216	456.851	798.679
															234	285	769
															964.794	686.079	830.62
															415.889	403.407	763.111
															502	449	359
															410	423	480
															295	229	650
															537	442.75	675.75
															377.385	460.077	680.308
															489	404	574
															641.747	852.295	1013.85
															3190.7	2283.45	2354.84
															448	343.5	775.5
															433.348	460.985	672.47
															388.667	326.333	570.333
															427	233	458
															310.667	376.333	556
															589.497	431.257	859.618
															415.353	435.118	724.176
															994.257	706.279	783.516
															457.083	633.476	831.854
															667	549	262
															418	514	262
															245	310	730
															429	463	281.5
															435	309	539.5
															178	305	718
															526.037	536.593	839.444
															526.51	430.615	794.335
															3399.58	2210.54	2252.18
															574	343	517
															370	576	226
															351	349	462
															352.7	403.6	701
															414	733	259
															330	338	448
															574	742	227
															463.684	432.316	530.579
															327	489	711
															293.13	425.391	690.174
															360.905	482.463	656.305
															365	368	928
															281	375.5	859.5
															339	388	588
															334.667	345.333	637.667
															312	270	641
															455.333	395.667	937.333
															532	269	625
															367.333	300.667	527.333
															386	385.5	1124.5
															367.5	388.5	533
															291	510	993
															582.477	510.55	948.658
															435	303.333	626.667
															1122.16	1034.86	2014.22
															324	491	952
															361.857	386.286	506.857
															348	439	509
															529.341	574.17	898.659
															498	427	411.5
															436	354	518
															417.64	565.34	704.58
															481.5	365	549.667
															336	481	786
															485	382.333	891.333
															369	402.5	627
															347	395	373
															448.643	486.889	752.2
															471.592	717.592	1467.91
															488.591	520.172	713.151
															1956.59	1667.41	1384.49
															352.5	346	484.5
															1336.55	1105.16	1328.62

## Sheet: Figure S20
	Figure S20
	Mouse nuermber	Bioluminescence signal
	1	17000000
		18000000
		19000000
	2	26000000
		30000000
		27000000
	3	24000000
		26000000
		24000000
	4	17000000
		17000000
		16000000
	5	8800000
		8400000
		8700000
	6	22000000
		24000000
		22000000
	7	30000000
		20000000
		29000000
	8	17000000
		18000000
		18000000
	9	10000000
		5900000
		10000000
	10	23000000
		24000000
		22000000
	11	18000000
		20000000
		19000000
	12	16000000
		16000000
		16000000
	13	25000000
		26000000
		27000000
	14	23000000
		23000000
		22000000
	15	14000000
		15000000
		14000000
	16	11000000
		11000000
		11000000
	17	8700000
		9000000
		15000000
	18	35000000
		36000000
		35000000
	19	5200000
		5600000
		5200000
	20	7400000
		8400000
		7900000

## Sheet: Figure S21
Figure S21a
Group	Wild-type			UFObow-Female			UFObow-Male
ALT (U/L)	34	40	37	52	49	28	52	36	37
Figure S21b
Group	Wild-type			UFObow-Female			UFObow-Male
AST(U/L)	135.5	154.4	145.7	157.1	176.8	123	172.8	121.7	119.5

[truncated: 4 more sheets: Figure S24, Figure S29, Figure S30, Figure S31]
